# Supplementary material for: [N-Benzyl-N-(diphenyl­phosphanylmeth­yl)pyridin-2-amine]­chloridomethyl­platinum(II)
Source: Acta Crystallogr Sect E Struct Rep Online. 2010 Dec 4;67(Pt 1):m36. doi: 10.1107/S1600536810049652 (PMC3050312; doi:10.1107/S1600536810049652)
Supplement: Supplementary file 1 [file e-67-00m36-sup1.cif]

##############################################################################
###                                                                        ###
###        Electronic paper (Acta Crystallographica Section E)             ###
###                                                                        ###
##############################################################################
#                                                                            #
# This CIF contains the data in a paper accepted for publication in Acta     #
# Crystallographica Section E. It conforms to the requirements of Notes      #
# for Authors for Section E, and has been peer reviewed under the auspices   #
# of the IUCr Commission on Journals.                                        #
#                                                                            #
# Full details of the Crystallographic Information File format               #
# are given in the paper "The Crystallographic Information File (CIF):       #
# a New Standard Archive File for Crystallography" by S. R. Hall, F. H.      #
# Allen and I. D. Brown [Acta Cryst. (1991), A47, 655-685].                  #
#                                                                            #
# The current version of the core CIF dictionary is obtainable from          #
# ftp://ftp.iucr.org/pub/cif_core.dic. The current version number is 2.4.    #
#                                                                            #
# Software is freely available for graphical display of the structure(s) in  #
# this CIF.  For information consult the CIF home page http://www.iucr.org/  #
# cif/home.html                                                              #
#                                                                            #
# This file may be used for bona fide research purposes within the           #
# scientific community so long as proper attribution is given to the journal # 
# article from which it was obtained.                                        #
#                                                                            #
##############################################################################
                                             
data_I
_audit_creation_method     SHELXL97
_chemical_name_systematic
;\
[<i>N</i>-Benzyl-<i>N</i>-(diphenylphosphanylmethyl)pyridin-2-
amine]chloridomethylplatinum(II)
;
_chemical_name_common     ?
_chemical_formula_moiety     'C26 H26 Cl N2 P Pt'
_chemical_formula_sum     'C26 H26 Cl N2 P Pt'
_chemical_formula_iupac     '[Pt (CH3) Cl (C25 H23 N2 P)]'
_chemical_formula_weight     628.00
_chemical_melting_point     ?
_symmetry_cell_setting     triclinic
_symmetry_space_group_name_H-M     'P -1'
_symmetry_space_group_name_Hall     '-P 1'
loop_
    _symmetry_equiv_pos_as_xyz
    'x, y, z'
    '-x, -y, -z'
_cell_length_a     9.538(3)
_cell_length_b     10.770(3)
_cell_length_c     13.125(4)
_cell_angle_alpha     98.367(4)
_cell_angle_beta     106.256(4)
_cell_angle_gamma     107.266(5)
_cell_volume     1197.0(6)
_cell_formula_units_Z     2
_cell_measurement_reflns_used     ?
_cell_measurement_theta_min     ?
_cell_measurement_theta_max     ?
_cell_measurement_temperature     293(2)
_exptl_crystal_description     block
_exptl_crystal_colour     colourless
_exptl_crystal_size_max     0.33
_exptl_crystal_size_mid     0.24
_exptl_crystal_size_min     0.20
_exptl_crystal_density_diffrn     1.742
_exptl_crystal_density_meas     ?
_exptl_crystal_density_method     'not measured'
_exptl_crystal_F_000     612
_exptl_absorpt_coefficient_mu     6.056
_exptl_absorpt_correction_type     multi-scan
_exptl_absorpt_process_details     '(SADABS; Bruker, 2007)'
_exptl_absorpt_correction_T_min     0.675
_exptl_absorpt_correction_T_max     1.000
_exptl_special_details
;
;
_diffrn_ambient_temperature     293(2)
_diffrn_radiation_type     MoK\a
_diffrn_radiation_wavelength     0.71073
_diffrn_radiation_source     'fine-focus sealed tube'
_diffrn_radiation_monochromator     graphite
_diffrn_measurement_device_type     'Bruker APEXII CCD area-detector'
_diffrn_measurement_method     \w
_diffrn_detector_area_resol_mean     ?
_diffrn_reflns_number     6265
_diffrn_reflns_av_R_equivalents     0.0410
_diffrn_reflns_av_sigmaI/netI     0.0831
_diffrn_reflns_theta_min     2.29
_diffrn_reflns_theta_max     25.01
_diffrn_reflns_theta_full     25.01
_diffrn_measured_fraction_theta_max     0.994
_diffrn_measured_fraction_theta_full     0.994
_diffrn_reflns_limit_h_min     -11
_diffrn_reflns_limit_h_max     6
_diffrn_reflns_limit_k_min     -12
_diffrn_reflns_limit_k_max     12
_diffrn_reflns_limit_l_min     -15
_diffrn_reflns_limit_l_max     15
_diffrn_standards_number     ?
_diffrn_standards_interval_count     ?
_diffrn_standards_interval_time     ?
_diffrn_standards_decay_%     ?
_refine_special_details
;
Refinement of <i>F</i>^2^ against ALL reflections. The weighted <i>R</i>-factor
<i>wR</i> and goodness of fit <i>S</i> are based on <i>F</i>^2^, conventional
<i>R</i>-factors <i>R</i> are based on <i>F</i>, with <i>F</i> set to zero for
negative <i>F</i>^2^. The threshold expression of <i>F</i>^2^ >
\s(<i>F</i>^2^) is used only for calculating <i>R</i>-factors(gt) <i>etc</i>.
and is not relevant to the choice of reflections for refinement.
<i>R</i>-factors based on <i>F</i>^2^ are statistically about twice as large
as those based on <i>F</i>, and <i>R</i>- factors based on ALL data will be
even larger.
;
_reflns_number_total     4201
_reflns_number_gt     3270
_reflns_threshold_expression     I>2sigma(I)
_refine_ls_structure_factor_coef     Fsqd
_refine_ls_matrix_type     full
_refine_ls_R_factor_all     0.0718
_refine_ls_R_factor_gt     0.0497
_refine_ls_wR_factor_gt     0.1107
_refine_ls_wR_factor_ref     0.1233
_refine_ls_goodness_of_fit_ref     1.009
_refine_ls_restrained_S_all     1.009
_refine_ls_number_reflns     4201
_refine_ls_number_parameters     281
_refine_ls_number_restraints     0
_refine_ls_hydrogen_treatment     constr
_refine_ls_weighting_scheme     calc
_refine_ls_weighting_details
                            'w=1/[\s^2^(Fo^2^)+(0.0650P)^2^] P=(Fo^2^+2Fc^2^)/3'
_atom_sites_solution_hydrogens     geom
_atom_sites_solution_primary     direct
_atom_sites_solution_secondary     difmap
_refine_ls_shift/su_max     0.001
_refine_ls_shift/su_mean     0.000
_refine_diff_density_max     2.178
_refine_diff_density_min     -2.328
_refine_ls_extinction_method     none
_refine_ls_extinction_coef     ?
loop_
    _atom_type_symbol
    _atom_type_description
    _atom_type_scat_dispersion_real
    _atom_type_scat_dispersion_imag
    _atom_type_scat_source
    'C' 'C' 0.0033 0.0016
                         'International Tables Vol C Tables 4.2.6.8 and 6.1.1.4'
    'H' 'H' 0.0000 0.0000
                         'International Tables Vol C Tables 4.2.6.8 and 6.1.1.4'
    'N' 'N' 0.0061 0.0033
                         'International Tables Vol C Tables 4.2.6.8 and 6.1.1.4'
    'Cl' 'Cl' 0.1484 0.1585
                         'International Tables Vol C Tables 4.2.6.8 and 6.1.1.4'
    'P' 'P' 0.1023 0.0942
                         'International Tables Vol C Tables 4.2.6.8 and 6.1.1.4'
    'Pt' 'Pt' -1.7033 8.3905
                         'International Tables Vol C Tables 4.2.6.8 and 6.1.1.4'
_computing_data_collection     'APEX2 (Bruker, 2007)'
_computing_cell_refinement     'APEX2 and SAINT (Bruker, 2007)'
_computing_data_reduction     'SAINT (Bruker, 2007)'
_computing_structure_solution     'SHELXS97 (Sheldrick, 2008)'
_computing_structure_refinement     'SHELXL97 (Sheldrick, 2008)'
_computing_molecular_graphics     'SHELXTL (Sheldrick, 2008)'
_computing_publication_material
                             'SHELXTL (Sheldrick, 2008) and PLATON (Spek, 2009)'
loop_
    _atom_site_type_symbol
    _atom_site_label
    _atom_site_fract_x
    _atom_site_fract_y
    _atom_site_fract_z
    _atom_site_U_iso_or_equiv
    _atom_site_adp_type
    _atom_site_calc_flag
    _atom_site_refinement_flags
    _atom_site_occupancy
    _atom_site_disorder_assembly
    _atom_site_disorder_group
    Pt Pt1 0.99999(4) 0.54883(4) 0.70540(3) 0.03520(15) Uani d . 1 . .
    Cl Cl1 1.1825(3) 0.4495(3) 0.6820(3) 0.0641(8) Uani d . 1 . .
    P P1 0.8409(3) 0.6473(2) 0.73503(19) 0.0340(5) Uani d . 1 . .
    N N1 0.8123(9) 0.3822(8) 0.5717(6) 0.0402(19) Uani d . 1 . .
    N N2 0.6167(9) 0.4091(8) 0.6379(7) 0.048(2) Uani d . 1 . .
    C C1 1.1828(11) 0.6965(10) 0.8263(9) 0.051(3) Uani d . 1 . .
    H H1A 1.2417 0.7576 0.7941 0.077 Uiso calc R 1 . .
    H H1B 1.2489 0.6572 0.8691 0.077 Uiso calc R 1 . .
    H H1C 1.1438 0.7442 0.8726 0.077 Uiso calc R 1 . .
    C C2 0.6662(11) 0.3300(10) 0.5714(8) 0.043(2) Uani d . 1 . .
    C C3 0.5668(12) 0.2033(10) 0.5068(8) 0.053(3) Uani d . 1 . .
    H H3 0.4691 0.1650 0.5125 0.063 Uiso calc R 1 . .
    C C4 0.6138(14) 0.1358(11) 0.4352(9) 0.057(3) Uani d . 1 . .
    H H4 0.5499 0.0500 0.3922 0.069 Uiso calc R 1 . .
    C C5 0.7594(14) 0.1978(11) 0.4276(9) 0.057(3) Uani d . 1 . .
    H H5 0.7920 0.1568 0.3759 0.068 Uiso calc R 1 . .
    C C6 0.8527(12) 0.3189(11) 0.4967(8) 0.045(2) Uani d . 1 . .
    H H6 0.9502 0.3596 0.4913 0.054 Uiso calc R 1 . .
    C C7 0.4833(11) 0.3477(11) 0.6713(9) 0.054(3) Uani d . 1 . .
    H H7A 0.3919 0.3019 0.6060 0.064 Uiso calc R 1 . .
    H H7B 0.4630 0.4184 0.7128 0.064 Uiso calc R 1 . .
    C C8 0.5046(12) 0.2502(10) 0.7386(8) 0.046(3) Uani d . 1 . .
    C C9 0.6496(15) 0.2476(13) 0.7969(10) 0.066(3) Uani d . 1 . .
    H H9 0.7407 0.3058 0.7926 0.080 Uiso calc R 1 . .
    C C10 0.656(2) 0.1572(17) 0.8612(12) 0.090(5) Uani d . 1 . .
    H H10 0.7536 0.1558 0.8997 0.109 Uiso calc R 1 . .
    C C11 0.527(3) 0.0706(16) 0.8707(13) 0.098(6) Uani d . 1 . .
    H H11 0.5352 0.0092 0.9130 0.117 Uiso calc R 1 . .
    C C12 0.385(2) 0.0762(14) 0.8161(14) 0.090(5) Uani d . 1 . .
    H H12 0.2951 0.0215 0.8248 0.108 Uiso calc R 1 . .
    C C13 0.3726(14) 0.1606(12) 0.7495(11) 0.067(4) Uani d . 1 . .
    H H13 0.2742 0.1588 0.7101 0.080 Uiso calc R 1 . .
    C C14 0.6497(11) 0.5486(10) 0.6317(8) 0.042(2) Uani d . 1 . .
    H H14A 0.5702 0.5802 0.6461 0.051 Uiso calc R 1 . .
    H H14B 0.6510 0.5567 0.5592 0.051 Uiso calc R 1 . .
    C C15 0.7980(11) 0.6491(9) 0.8610(8) 0.039(2) Uani d . 1 . .
    C C16 0.6740(13) 0.6856(12) 0.8728(9) 0.058(3) Uani d . 1 . .
    H H16 0.6184 0.7164 0.8183 0.069 Uiso calc R 1 . .
    C C17 0.6329(15) 0.6761(14) 0.9664(11) 0.072(4) Uani d . 1 . .
    H H17 0.5494 0.7000 0.9733 0.086 Uiso calc R 1 . .
    C C18 0.7140(15) 0.6323(12) 1.0477(10) 0.063(3) Uani d . 1 . .
    H H18 0.6868 0.6271 1.1101 0.075 Uiso calc R 1 . .
    C C19 0.8370(15) 0.5957(11) 1.0363(9) 0.061(3) Uani d . 1 . .
    H H19 0.8923 0.5640 1.0904 0.073 Uiso calc R 1 . .
    C C20 0.8774(13) 0.6066(10) 0.9431(8) 0.048(3) Uani d . 1 . .
    H H20 0.9621 0.5840 0.9370 0.058 Uiso calc R 1 . .
    C C21 0.8791(11) 0.8172(10) 0.7178(9) 0.044(2) Uani d . 1 . .
    C C22 0.9235(16) 0.9260(11) 0.8040(12) 0.075(4) Uani d . 1 . .
    H H22 0.9322 0.9134 0.8738 0.090 Uiso calc R 1 . .
    C C23 0.955(2) 1.0538(16) 0.788(2) 0.107(6) Uani d . 1 . .
    H H23 0.9901 1.1264 0.8481 0.129 Uiso calc R 1 . .
    C C24 0.9375(19) 1.0761(16) 0.688(2) 0.111(7) Uani d . 1 . .
    H H24 0.9531 1.1622 0.6779 0.133 Uiso calc R 1 . .
    C C25 0.8956(16) 0.9686(19) 0.6016(16) 0.095(5) Uani d . 1 . .
    H H25 0.8833 0.9826 0.5318 0.115 Uiso calc R 1 . .
    C C26 0.8710(13) 0.8394(13) 0.6154(10) 0.062(3) Uani d . 1 . .
    H H26 0.8493 0.7687 0.5566 0.074 Uiso calc R 1 . .
loop_
    _atom_site_aniso_label
    _atom_site_aniso_U_11
    _atom_site_aniso_U_22
    _atom_site_aniso_U_33
    _atom_site_aniso_U_12
    _atom_site_aniso_U_13
    _atom_site_aniso_U_23
    Pt1 0.0336(2) 0.0378(2) 0.0384(2) 0.01434(16) 0.01476(16) 0.01323(16)
    Cl1 0.0534(16) 0.084(2) 0.073(2) 0.0448(16) 0.0267(15) 0.0198(17)
    P1 0.0353(13) 0.0311(13) 0.0347(13) 0.0130(10) 0.0094(10) 0.0080(10)
    N1 0.046(5) 0.037(5) 0.041(5) 0.014(4) 0.017(4) 0.016(4)
    N2 0.034(4) 0.043(5) 0.066(6) 0.012(4) 0.021(4) 0.007(4)
    C1 0.044(6) 0.042(6) 0.058(7) 0.007(5) 0.003(5) 0.027(5)
    C2 0.036(5) 0.038(6) 0.053(6) 0.015(5) 0.011(5) 0.008(5)
    C3 0.048(6) 0.042(6) 0.052(7) 0.008(5) 0.012(5) -0.007(5)
    C4 0.067(8) 0.037(6) 0.059(7) 0.007(5) 0.024(6) 0.005(5)
    C5 0.082(8) 0.039(6) 0.049(7) 0.022(6) 0.026(6) 0.003(5)
    C6 0.056(6) 0.054(7) 0.043(6) 0.031(5) 0.031(5) 0.015(5)
    C7 0.033(5) 0.052(7) 0.068(7) 0.009(5) 0.020(5) -0.001(6)
    C8 0.054(7) 0.033(6) 0.046(6) 0.003(5) 0.031(5) -0.009(5)
    C9 0.061(8) 0.067(9) 0.065(8) 0.016(7) 0.023(6) 0.010(7)
    C10 0.119(13) 0.102(13) 0.071(10) 0.055(11) 0.039(9) 0.034(9)
    C11 0.182(19) 0.068(11) 0.074(11) 0.050(12) 0.083(13) 0.023(8)
    C12 0.111(13) 0.050(9) 0.106(13) -0.005(8) 0.073(11) 0.008(8)
    C13 0.059(7) 0.052(8) 0.080(9) 0.000(6) 0.045(7) -0.011(7)
    C14 0.038(5) 0.046(6) 0.048(6) 0.026(5) 0.010(5) 0.011(5)
    C15 0.043(5) 0.033(5) 0.040(5) 0.013(4) 0.013(4) 0.004(4)
    C16 0.051(7) 0.072(8) 0.054(7) 0.033(6) 0.015(5) 0.007(6)
    C17 0.075(9) 0.090(10) 0.074(9) 0.044(8) 0.051(7) 0.004(8)
    C18 0.093(10) 0.054(8) 0.058(8) 0.030(7) 0.049(7) 0.012(6)
    C19 0.090(9) 0.054(8) 0.058(7) 0.037(7) 0.038(7) 0.021(6)
    C20 0.059(7) 0.046(6) 0.046(6) 0.028(5) 0.023(5) 0.003(5)
    C21 0.038(5) 0.039(6) 0.060(7) 0.018(5) 0.016(5) 0.019(5)
    C22 0.096(10) 0.028(7) 0.107(11) 0.012(6) 0.058(9) 0.012(7)
    C23 0.106(13) 0.044(9) 0.18(2) 0.013(8) 0.074(13) 0.024(11)
    C24 0.088(11) 0.042(9) 0.23(3) 0.026(8) 0.081(14) 0.056(13)
    C25 0.062(9) 0.111(14) 0.143(15) 0.034(9) 0.042(9) 0.100(13)
    C26 0.052(7) 0.064(8) 0.070(8) 0.019(6) 0.016(6) 0.030(7)
_geom_special_details
;
All e.s.d.'s (except the e.s.d. in the dihedral angle between two l.s. planes)
are estimated using the full covariance matrix. The cell e.s.d.'s are taken
into account individually in the estimation of e.s.d.'s in distances, angles
and torsion angles; correlations between e.s.d.'s in cell parameters are only
used when they are defined by crystal symmetry. An approximate (isotropic)
treatment of cell e.s.d.'s is used for estimating e.s.d.'s involving l.s.
planes.
;
loop_
    _geom_bond_atom_site_label_1
    _geom_bond_atom_site_label_2
    _geom_bond_site_symmetry_2
    _geom_bond_distance
    _geom_bond_publ_flag
    Pt1 C1 . 2.039(10) ?
    Pt1 P1 . 2.178(2) ?
    Pt1 N1 . 2.219(8) ?
    Pt1 Cl1 . 2.361(3) ?
    P1 C15 . 1.811(10) ?
    P1 C21 . 1.818(10) ?
    P1 C14 . 1.828(10) ?
    N1 C6 . 1.326(12) ?
    N1 C2 . 1.338(12) ?
    N2 C2 . 1.401(12) ?
    N2 C14 . 1.461(12) ?
    N2 C7 . 1.464(13) ?
    C1 H1A . 0.9600 ?
    C1 H1B . 0.9600 ?
    C1 H1C . 0.9600 ?
    C2 C3 . 1.387(13) ?
    C3 C4 . 1.357(14) ?
    C3 H3 . 0.9300 ?
    C4 C5 . 1.389(16) ?
    C4 H4 . 0.9300 ?
    C5 C6 . 1.352(15) ?
    C5 H5 . 0.9300 ?
    C6 H6 . 0.9300 ?
    C7 C8 . 1.490(15) ?
    C7 H7A . 0.9700 ?
    C7 H7B . 0.9700 ?
    C8 C9 . 1.391(16) ?
    C8 C13 . 1.399(15) ?
    C9 C10 . 1.383(19) ?
    C9 H9 . 0.9300 ?
    C10 C11 . 1.36(2) ?
    C10 H10 . 0.9300 ?
    C11 C12 . 1.37(2) ?
    C11 H11 . 0.9300 ?
    C12 C13 . 1.36(2) ?
    C12 H12 . 0.9300 ?
    C13 H13 . 0.9300 ?
    C14 H14A . 0.9700 ?
    C14 H14B . 0.9700 ?
    C15 C20 . 1.355(13) ?
    C15 C16 . 1.392(13) ?
    C16 C17 . 1.399(16) ?
    C16 H16 . 0.9300 ?
    C17 C18 . 1.364(17) ?
    C17 H17 . 0.9300 ?
    C18 C19 . 1.382(15) ?
    C18 H18 . 0.9300 ?
    C19 C20 . 1.392(15) ?
    C19 H19 . 0.9300 ?
    C20 H20 . 0.9300 ?
    C21 C22 . 1.372(15) ?
    C21 C26 . 1.385(15) ?
    C22 C23 . 1.38(2) ?
    C22 H22 . 0.9300 ?
    C23 C24 . 1.34(2) ?
    C23 H23 . 0.9300 ?
    C24 C25 . 1.37(2) ?
    C24 H24 . 0.9300 ?
    C25 C26 . 1.388(19) ?
    C25 H25 . 0.9300 ?
    C26 H26 . 0.9300 ?
loop_
    _geom_angle_atom_site_label_1
    _geom_angle_atom_site_label_2
    _geom_angle_atom_site_label_3
    _geom_angle_site_symmetry_1
    _geom_angle_site_symmetry_3
    _geom_angle
    _geom_angle_publ_flag
    C1 Pt1 P1 . . 90.3(3) ?
    C1 Pt1 N1 . . 176.2(4) ?
    P1 Pt1 N1 . . 93.5(2) ?
    C1 Pt1 Cl1 . . 86.8(3) ?
    P1 Pt1 Cl1 . . 176.99(10) ?
    N1 Pt1 Cl1 . . 89.5(2) ?
    C15 P1 C21 . . 105.9(5) ?
    C15 P1 C14 . . 102.0(5) ?
    C21 P1 C14 . . 104.8(5) ?
    C15 P1 Pt1 . . 119.0(3) ?
    C21 P1 Pt1 . . 117.2(3) ?
    C14 P1 Pt1 . . 106.0(3) ?
    C6 N1 C2 . . 118.0(9) ?
    C6 N1 Pt1 . . 117.7(7) ?
    C2 N1 Pt1 . . 123.5(7) ?
    C2 N2 C14 . . 116.7(8) ?
    C2 N2 C7 . . 120.7(9) ?
    C14 N2 C7 . . 117.0(8) ?
    Pt1 C1 H1A . . 109.5 ?
    Pt1 C1 H1B . . 109.5 ?
    H1A C1 H1B . . 109.5 ?
    Pt1 C1 H1C . . 109.5 ?
    H1A C1 H1C . . 109.5 ?
    H1B C1 H1C . . 109.5 ?
    N1 C2 C3 . . 121.4(9) ?
    N1 C2 N2 . . 117.4(9) ?
    C3 C2 N2 . . 121.3(9) ?
    C4 C3 C2 . . 119.3(10) ?
    C4 C3 H3 . . 120.3 ?
    C2 C3 H3 . . 120.3 ?
    C3 C4 C5 . . 118.5(11) ?
    C3 C4 H4 . . 120.8 ?
    C5 C4 H4 . . 120.8 ?
    C6 C5 C4 . . 118.9(10) ?
    C6 C5 H5 . . 120.6 ?
    C4 C5 H5 . . 120.6 ?
    N1 C6 C5 . . 123.2(10) ?
    N1 C6 H6 . . 118.4 ?
    C5 C6 H6 . . 118.4 ?
    N2 C7 C8 . . 114.6(9) ?
    N2 C7 H7A . . 108.6 ?
    C8 C7 H7A . . 108.6 ?
    N2 C7 H7B . . 108.6 ?
    C8 C7 H7B . . 108.6 ?
    H7A C7 H7B . . 107.6 ?
    C9 C8 C13 . . 117.5(12) ?
    C9 C8 C7 . . 123.8(10) ?
    C13 C8 C7 . . 118.6(11) ?
    C10 C9 C8 . . 119.0(13) ?
    C10 C9 H9 . . 120.5 ?
    C8 C9 H9 . . 120.5 ?
    C11 C10 C9 . . 122.9(16) ?
    C11 C10 H10 . . 118.6 ?
    C9 C10 H10 . . 118.6 ?
    C10 C11 C12 . . 118.2(15) ?
    C10 C11 H11 . . 120.9 ?
    C12 C11 H11 . . 120.9 ?
    C13 C12 C11 . . 120.7(14) ?
    C13 C12 H12 . . 119.6 ?
    C11 C12 H12 . . 119.6 ?
    C12 C13 C8 . . 121.7(13) ?
    C12 C13 H13 . . 119.1 ?
    C8 C13 H13 . . 119.1 ?
    N2 C14 P1 . . 107.1(6) ?
    N2 C14 H14A . . 110.3 ?
    P1 C14 H14A . . 110.3 ?
    N2 C14 H14B . . 110.3 ?
    P1 C14 H14B . . 110.3 ?
    H14A C14 H14B . . 108.5 ?
    C20 C15 C16 . . 118.0(9) ?
    C20 C15 P1 . . 121.5(7) ?
    C16 C15 P1 . . 120.3(8) ?
    C15 C16 C17 . . 120.2(11) ?
    C15 C16 H16 . . 119.9 ?
    C17 C16 H16 . . 119.9 ?
    C18 C17 C16 . . 120.8(11) ?
    C18 C17 H17 . . 119.6 ?
    C16 C17 H17 . . 119.6 ?
    C17 C18 C19 . . 119.3(11) ?
    C17 C18 H18 . . 120.4 ?
    C19 C18 H18 . . 120.4 ?
    C18 C19 C20 . . 119.3(11) ?
    C18 C19 H19 . . 120.3 ?
    C20 C19 H19 . . 120.3 ?
    C15 C20 C19 . . 122.4(10) ?
    C15 C20 H20 . . 118.8 ?
    C19 C20 H20 . . 118.8 ?
    C22 C21 C26 . . 118.4(11) ?
    C22 C21 P1 . . 122.4(9) ?
    C26 C21 P1 . . 119.2(9) ?
    C21 C22 C23 . . 120.5(15) ?
    C21 C22 H22 . . 119.7 ?
    C23 C22 H22 . . 119.7 ?
    C24 C23 C22 . . 121.8(18) ?
    C24 C23 H23 . . 119.1 ?
    C22 C23 H23 . . 119.1 ?
    C23 C24 C25 . . 118.1(16) ?
    C23 C24 H24 . . 120.9 ?
    C25 C24 H24 . . 120.9 ?
    C24 C25 C26 . . 121.7(16) ?
    C24 C25 H25 . . 119.2 ?
    C26 C25 H25 . . 119.2 ?
    C21 C26 C25 . . 119.2(14) ?
    C21 C26 H26 . . 120.4 ?
    C25 C26 H26 . . 120.4 ?
loop_
    _geom_torsion_atom_site_label_1
    _geom_torsion_atom_site_label_2
    _geom_torsion_atom_site_label_3
    _geom_torsion_atom_site_label_4
    _geom_torsion_site_symmetry_1
    _geom_torsion_site_symmetry_2
    _geom_torsion_site_symmetry_3
    _geom_torsion_site_symmetry_4
    _geom_torsion
    _geom_torsion_publ_flag
    C1 Pt1 P1 C15 . . . . -69.7(5) ?
    N1 Pt1 P1 C15 . . . . 110.5(4) ?
    Cl1 Pt1 P1 C15 . . . . -57(2) ?
    C1 Pt1 P1 C21 . . . . 59.9(5) ?
    N1 Pt1 P1 C21 . . . . -119.9(4) ?
    Cl1 Pt1 P1 C21 . . . . 73(2) ?
    C1 Pt1 P1 C14 . . . . 176.3(5) ?
    N1 Pt1 P1 C14 . . . . -3.5(4) ?
    Cl1 Pt1 P1 C14 . . . . -171(2) ?
    C1 Pt1 N1 C6 . . . . -22(5) ?
    P1 Pt1 N1 C6 . . . . 154.9(7) ?
    Cl1 Pt1 N1 C6 . . . . -25.8(7) ?
    C1 Pt1 N1 C2 . . . . 148(5) ?
    P1 Pt1 N1 C2 . . . . -35.2(8) ?
    Cl1 Pt1 N1 C2 . . . . 144.2(8) ?
    C6 N1 C2 C3 . . . . 10.0(15) ?
    Pt1 N1 C2 C3 . . . . -159.9(8) ?
    C6 N1 C2 N2 . . . . -169.3(9) ?
    Pt1 N1 C2 N2 . . . . 20.8(13) ?
    C14 N2 C2 N1 . . . . 47.3(12) ?
    C7 N2 C2 N1 . . . . -159.6(10) ?
    C14 N2 C2 C3 . . . . -132.0(10) ?
    C7 N2 C2 C3 . . . . 21.1(15) ?
    N1 C2 C3 C4 . . . . -6.0(16) ?
    N2 C2 C3 C4 . . . . 173.3(10) ?
    C2 C3 C4 C5 . . . . -1.3(17) ?
    C3 C4 C5 C6 . . . . 4.3(18) ?
    C2 N1 C6 C5 . . . . -7.0(15) ?
    Pt1 N1 C6 C5 . . . . 163.6(8) ?
    C4 C5 C6 N1 . . . . -0.2(17) ?
    C2 N2 C7 C8 . . . . 61.9(13) ?
    C14 N2 C7 C8 . . . . -145.1(9) ?
    N2 C7 C8 C9 . . . . 20.8(15) ?
    N2 C7 C8 C13 . . . . -162.9(9) ?
    C13 C8 C9 C10 . . . . 0.5(16) ?
    C7 C8 C9 C10 . . . . 176.7(11) ?
    C8 C9 C10 C11 . . . . 0(2) ?
    C9 C10 C11 C12 . . . . -2(2) ?
    C10 C11 C12 C13 . . . . 4(2) ?
    C11 C12 C13 C8 . . . . -4(2) ?
    C9 C8 C13 C12 . . . . 1.5(16) ?
    C7 C8 C13 C12 . . . . -175.0(11) ?
    C2 N2 C14 P1 . . . . -90.2(9) ?
    C7 N2 C14 P1 . . . . 115.7(8) ?
    C15 P1 C14 N2 . . . . -72.7(7) ?
    C21 P1 C14 N2 . . . . 177.1(6) ?
    Pt1 P1 C14 N2 . . . . 52.5(7) ?
    C21 P1 C15 C20 . . . . -125.7(9) ?
    C14 P1 C15 C20 . . . . 125.0(9) ?
    Pt1 P1 C15 C20 . . . . 8.8(10) ?
    C21 P1 C15 C16 . . . . 58.9(9) ?
    C14 P1 C15 C16 . . . . -50.5(9) ?
    Pt1 P1 C15 C16 . . . . -166.7(7) ?
    C20 C15 C16 C17 . . . . -1.0(16) ?
    P1 C15 C16 C17 . . . . 174.6(10) ?
    C15 C16 C17 C18 . . . . 1(2) ?
    C16 C17 C18 C19 . . . . -1(2) ?
    C17 C18 C19 C20 . . . . 1.2(18) ?
    C16 C15 C20 C19 . . . . 1.6(16) ?
    P1 C15 C20 C19 . . . . -174.0(9) ?
    C18 C19 C20 C15 . . . . -1.7(18) ?
    C15 P1 C21 C22 . . . . 21.9(11) ?
    C14 P1 C21 C22 . . . . 129.3(10) ?
    Pt1 P1 C21 C22 . . . . -113.6(9) ?
    C15 P1 C21 C26 . . . . -161.4(8) ?
    C14 P1 C21 C26 . . . . -54.0(9) ?
    Pt1 P1 C21 C26 . . . . 63.1(9) ?
    C26 C21 C22 C23 . . . . 1.6(19) ?
    P1 C21 C22 C23 . . . . 178.3(11) ?
    C21 C22 C23 C24 . . . . 3(2) ?
    C22 C23 C24 C25 . . . . -4(3) ?
    C23 C24 C25 C26 . . . . 0(2) ?
    C22 C21 C26 C25 . . . . -5.1(16) ?
    P1 C21 C26 C25 . . . . 178.1(9) ?
    C24 C25 C26 C21 . . . . 4(2) ?
loop_
    _geom_hbond_atom_site_label_D
    _geom_hbond_atom_site_label_H
    _geom_hbond_atom_site_label_A
    _geom_hbond_site_symmetry_A
    _geom_hbond_distance_DH
    _geom_hbond_distance_HA
    _geom_hbond_distance_DA
    _geom_hbond_angle_DHA
    _geom_hbond_publ_flag
    C23 H23 Cg1 2_777 0.93 3.10 4.001(2) 154 y
    C7 H7B Cl1 1_455 0.97 2.72 3.392(2) 127 y
data_global
_journal_date_recd_electronic     2010-11-18
_journal_date_accepted     2010-11-28
_journal_name_full     'Acta Crystallographica, Section E'
_journal_year     2011
_journal_volume     67
_journal_issue      1
_journal_page_first     m36
_journal_page_last     m36
_journal_paper_category     QM
_journal_coeditor_code     ZQ2076
_publ_contact_author_name     'Dr. Chong-Qing Wan'
_publ_contact_author_address
;
Department of Chemistry,Capital Normal university,
Beijing 100048,People's Republic China
;
_publ_contact_author_email     wanchqing@yahoo.com.cn
_publ_contact_author_fax     '+86 010 6890-2320'
_publ_contact_author_phone     '+86 010 6890-3033'
_publ_section_title
;\
[<i>N</i>-Benzyl-<i>N</i>-(diphenylphosphanylmethyl)pyridin-2-amine]\
chloridomethylplatinum(II)
;
loop_
    _publ_author_name
    _publ_author_address
    'Zhi-Wei Wang'
;
Department of Chemistry,
Capital Normal University,
Beijing 100048,
People's Republic of China
;
    'Peng Qiao'
;
Department of Chemistry,
Capital Normal University,
Beijing 100048,
People's Republic of China
;
    'Zi-Jia Wang'
;
Department of Chemistry,
Capital Normal University,
Beijing 100048,
People's Republic of China
;
    'Chong-Qing Wan'
;
Department of Chemistry,
Capital Normal University,
Beijing 100048,
People's Republic of China
;
