# Supplementary material for: [N-Benzyl-N-(diphenyl­phosphanylmeth­yl)pyridin-2-amine]­chloridomethyl­platinum(II)
Source: Acta Crystallogr Sect E Struct Rep Online. 2010 Dec 4;67(Pt 1):m36. doi: 10.1107/S1600536810049652 (PMC3050312; doi:10.1107/S1600536810049652)
Supplement: Supplementary file 2 [file e-67-00m36-Isup2.hkl]

# 
# h,k,l, Fc-squared, Fo-squared, sigma(Fo-squared) and status flag 
# 
data_I
_shelx_title ' 041123B in P-1' 
_shelx_refln_list_code          4 
_shelx_F_calc_maximum      225.20 
_exptl_crystal_F_000       612.00 
_reflns_d_resolution_high  0.8406 
 
loop_ 
 _symmetry_equiv_pos_as_xyz 
 'x, y, z' 
 '-x, -y, -z' 
 
_cell_length_a     9.5380 
_cell_length_b    10.7700 
_cell_length_c    13.1250 
_cell_angle_alpha  98.367 
_cell_angle_beta  106.256 
_cell_angle_gamma 107.266 
 
_shelx_F_squared_multiplier     1.000 
 
loop_ 
 _refln_index_h 
 _refln_index_k 
 _refln_index_l 
 _refln_F_squared_calc 
 _refln_F_squared_meas 
 _refln_F_squared_sigma 
 _refln_observed_status 
   1   0   0    22010.69    23410.76   1037.27 o 
   2   0   0    10771.56    11301.83    353.96 o 
   3   0   0     6011.45     6015.04    200.90 o 
   4   0   0     2758.53     2736.80    110.05 o 
   5   0   0    11446.42    11647.49    384.65 o 
   6   0   0    12369.22    13337.32    538.37 o 
   7   0   0     3518.51     3622.96    169.84 o 
   8   0   0     2622.42     2892.72    215.76 o 
   9   0   0     1183.49      945.37    176.05 o 
  10   0   0     1007.10      913.08    201.21 o 
 -10   1   0     1265.46     1239.33    193.47 o 
  -9   1   0     1044.67      950.67    160.85 o 
  -8   1   0     1673.48     1375.67    173.19 o 
  -7   1   0     3991.39     3460.08    153.15 o 
  -6   1   0    15267.38    15320.10    499.96 o 
  -5   1   0    18537.23    17749.95    565.48 o 
  -4   1   0     9948.25     9654.25    313.48 o 
  -3   1   0     4389.86     4101.52    170.84 o 
  -2   1   0      637.87      520.42     35.51 o 
  -1   1   0    14240.24    14267.86    637.99 o 
   1   1   0    24410.38    26889.79   1196.66 o 
   2   1   0     9301.31    10623.00    337.34 o 
   3   1   0     7242.79     8252.07    271.29 o 
   4   1   0     6958.14     7595.04    259.18 o 
   5   1   0     7135.98     7787.40    272.58 o 
   6   1   0     7467.48     7756.72    281.66 o 
   7   1   0     3599.75     3868.73    175.56 o 
   8   1   0     1887.16     1988.45    147.75 o 
   9   1   0     1176.42      907.26    183.05 o 
 -10   2   0     1558.29     1264.81    209.19 o 
  -9   2   0     1249.40     1176.43    179.39 o 
  -8   2   0     1225.68     1086.41    166.48 o 
  -7   2   0     1252.98     1349.18    161.01 o 
  -6   2   0     4005.49     3696.09    148.17 o 
  -5   2   0     8754.93     7534.06    256.04 o 
  -4   2   0    12076.67    11395.83    367.30 o 
  -3   2   0    11514.96    11421.51    846.95 o 
  -2   2   0    16323.73    16274.48    509.91 o 
  -1   2   0    10900.64    10702.33    335.26 o 
   0   2   0     8832.52     9788.47    429.81 o 
   1   2   0    35824.80    39479.25   1755.52 o 
   2   2   0    14105.08    15076.79    476.20 o 
   3   2   0     7159.94     7573.68    255.10 o 
   4   2   0     3847.65     4069.90    344.11 o 
   5   2   0     4703.88     4669.44    184.42 o 
   6   2   0     2142.65     2262.29    125.51 o 
   7   2   0     2885.69     2932.03    151.93 o 
   8   2   0     1336.14     1348.50    395.92 o 
   9   2   0      795.16      769.36    169.95 o 
 -10   3   0      905.14     1033.09    177.93 o 
  -9   3   0     1328.18     1017.09    170.19 o 
  -8   3   0     1565.33      943.07    156.76 o 
  -7   3   0      792.69      662.49     64.47 o 
  -6   3   0     1433.94     1404.95     95.94 o 
  -5   3   0     7549.16     7026.63    243.74 o 
  -4   3   0     7722.41     7675.52    260.61 o 
  -3   3   0     9612.41     9385.53    407.21 o 
  -2   3   0     2968.84     2809.85     90.65 o 
  -1   3   0      129.79      113.64     29.87 o 
   0   3   0     1433.48     1486.75     71.59 o 
   1   3   0    11303.97    11408.00    538.35 o 
   2   3   0     9063.78     9848.06    479.02 o 
   3   3   0     5205.98     5545.24    199.56 o 
   4   3   0     1538.68     1616.88     88.30 o 
   5   3   0     1304.94     1340.57     90.18 o 
   6   3   0      321.96      330.36     66.38 o 
   7   3   0     1118.13     1262.98    110.02 o 
   8   3   0      763.26      934.12    108.14 o 
 -10   4   0      279.25      249.74    140.81 o 
  -9   4   0      685.08      624.80    152.07 o 
  -8   4   0      304.38      332.07    119.03 o 
  -7   4   0       26.42      -34.64     86.88 o 
  -6   4   0      306.71      243.94     48.18 o 
  -5   4   0     1360.67     1312.47     79.73 o 
  -4   4   0     4341.87     4254.78    167.29 o 
  -3   4   0     2374.89     2233.29     83.34 o 
  -2   4   0      180.90      136.20     24.31 o 
  -1   4   0      338.71      321.57     28.09 o 
   0   4   0      348.47      506.29     73.17 o 
   1   4   0     1174.76     1088.10    104.43 o 
   2   4   0     5214.17     5338.09    295.36 o 
   3   4   0     1438.98     1410.76     81.88 o 
   4   4   0     1609.65     1639.92     95.49 o 
   5   4   0       76.38       77.12     52.24 o 
   6   4   0      138.31      136.50     58.55 o 
   7   4   0      201.47      137.54     75.99 o 
   8   4   0       85.05      -28.82    128.74 o 
 -10   5   0        1.58       14.60    132.64 o 
  -9   5   0      140.79       50.13    106.97 o 
  -8   5   0        8.81       15.63     92.88 o 
  -7   5   0       95.02       77.40     90.77 o 
  -6   5   0       31.34       13.91     45.91 o 
  -5   5   0       22.31       22.01     39.11 o 
  -4   5   0       98.79       48.32     36.13 o 
  -3   5   0      999.20      966.50     57.51 o 
  -2   5   0      332.46      303.31     36.06 o 
  -1   5   0        0.20       -8.63     20.99 o 
   0   5   0       69.70      218.06     69.14 o 
   1   5   0       12.26      -42.66     57.73 o 
   2   5   0        3.28       15.68     66.23 o 
   3   5   0       63.76       78.38     41.11 o 
   4   5   0       51.94       19.47     69.09 o 
   5   5   0        7.31       34.55     76.34 o 
   6   5   0      102.84       89.63     65.16 o 
   7   5   0       14.41       91.15    110.81 o 
 -10   6   0      150.37       48.20    123.72 o 
  -9   6   0       10.39      -36.37    111.66 o 
  -8   6   0       36.45       79.51     92.60 o 
  -7   6   0      336.84      309.63    106.73 o 
  -6   6   0      709.47      707.99     90.64 o 
  -5   6   0     1117.68     1051.49     72.01 o 
  -4   6   0      817.58      851.18     63.78 o 
  -3   6   0      622.34      580.71     72.19 o 
  -2   6   0      981.38      975.81     54.90 o 
  -1   6   0      522.17      500.99     41.96 o 
   0   6   0      212.57      233.74     85.19 o 
   1   6   0      433.93      457.85    104.24 o 
   2   6   0     2029.30     2254.30    192.81 o 
   3   6   0      694.00      715.11    131.18 o 
   4   6   0      354.93      265.82     63.64 o 
   5   6   0       38.05       81.95    106.97 o 
   6   6   0        4.45      -37.31    113.16 o 
   7   6   0       12.53      -38.35    132.97 o 
 -10   7   0      345.42      210.18    127.95 o 
  -9   7   0      589.72      297.01    121.66 o 
  -8   7   0      727.81      832.54    147.42 o 
  -7   7   0     1033.16     1229.14    162.58 o 
  -6   7   0     2362.81     2787.82    212.48 o 
  -5   7   0     1149.63     1023.21     76.83 o 
  -4   7   0      645.05      622.42     60.84 o 
  -3   7   0     3865.86     3622.24    175.91 o 
  -2   7   0     1351.34     1330.04     69.79 o 
  -1   7   0     2145.60     1994.14    178.26 o 
   0   7   0      534.35      584.44    108.94 o 
   1   7   0      399.06      373.14    109.55 o 
   2   7   0     1114.38     1036.38    149.40 o 
   3   7   0     1214.49     1413.88    179.72 o 
   4   7   0      623.32      688.21    147.42 o 
   5   7   0      795.40      796.12    164.09 o 
   6   7   0      154.83      152.35    140.24 o 
 -10   8   0      260.12      200.55    122.64 o 
  -9   8   0     1107.12     1021.73    162.35 o 
  -8   8   0     1361.91     1771.20    186.38 o 
  -7   8   0     2457.18     2506.39    202.85 o 
  -6   8   0     3594.39     3780.92    260.21 o 
  -5   8   0     1773.61     1812.31    117.03 o 
  -4   8   0     1147.52     1058.42    123.34 o 
  -3   8   0     2954.55     2637.64    106.50 o 
  -2   8   0     3385.62     3142.08    119.89 o 
  -1   8   0     4648.60     4963.97    322.63 o 
   0   8   0     3768.66     3890.42    279.88 o 
   1   8   0     1432.80     1517.32    186.99 o 
   2   8   0     1345.67     1446.55    182.39 o 
   3   8   0     1578.72     2012.07    224.21 o 
   4   8   0     1127.02     1283.35    191.45 o 
   5   8   0      839.76      898.53    191.73 o 
  -9   9   0     1044.22      974.33    170.56 o 
  -8   9   0     1554.01     1588.20    192.76 o 
  -7   9   0     2441.70     2994.61    236.46 o 
  -6   9   0     3888.39     3999.26    275.04 o 
  -5   9   0     3333.62     3024.65    218.25 o 
  -4   9   0     1716.85     1570.25     92.61 o 
  -3   9   0     2209.53     1999.62     96.36 o 
  -2   9   0     3122.26     2859.30    240.31 o 
  -1   9   0     3478.65     3340.67    260.58 o 
   0   9   0     2480.77     2833.25    246.27 o 
   1   9   0      955.55     1097.02    183.75 o 
   2   9   0      757.10      858.31    181.31 o 
   3   9   0     1137.21     1088.15    189.76 o 
   4   9   0     1316.57     1041.26    201.16 o 
  -9  10   0      890.29      868.12    166.24 o 
  -8  10   0     1298.40     1549.80    191.50 o 
  -7  10   0     1218.79     1510.61    192.43 o 
  -6  10   0     3310.65     3061.45    238.95 o 
  -5  10   0     2096.23     1813.25    170.14 o 
  -4  10   0     2282.58     2077.03    127.53 o 
  -3  10   0     2250.38     2194.94    107.12 o 
  -2  10   0     2101.57     2269.65    232.00 o 
  -1  10   0     2786.85     2760.08    249.88 o 
   0  10   0     2987.87     3079.38    271.80 o 
   1  10   0     1116.12     1170.38    199.38 o 
   2  10   0     1238.38     1501.51    231.63 o 
   3  10   0      476.71      571.62    193.28 o 
  -8  11   0      570.83      567.17    160.89 o 
  -7  11   0     1037.28      824.98    173.14 o 
  -6  11   0     1589.50     1356.38    184.13 o 
  -5  11   0     1999.32     1841.51    185.49 o 
  -4  11   0     2889.23     2938.10    160.16 o 
  -3  11   0     1027.96      723.04    154.28 o 
  -2  11   0      807.58      710.55    157.70 o 
  -1  11   0     1079.06     1058.81    189.99 o 
   0  11   0     1507.31     1626.54    229.89 o 
   1  11   0     1685.89     1845.45    264.86 o 
  -6  12   0      665.68      804.14    167.84 o 
  -5  12   0     1739.83     1734.26    186.24 o 
  -4  12   0     1610.27     1559.28    163.19 o 
  -3  12   0      697.45      494.51    163.80 o 
  -2  12   0      295.71      456.96    176.01 o 
  -1  12   0      363.96      172.72    154.93 o 
   0 -12   1      901.97      539.15    198.49 o 
   1 -12   1      361.37      110.11    167.98 o 
   2 -12   1      293.01      566.60    204.12 o 
   3 -12   1      214.27     -187.08    152.21 o 
   4 -12   1      507.43      348.96     95.32 o 
   5 -12   1     1461.74     1608.57    184.83 o 
   6 -12   1      746.59      522.30    145.08 o 
  -2 -11   1       36.85      -16.29    175.58 o 
  -1 -11   1      538.82      323.06    176.01 o 
   0 -11   1      276.63      217.08    175.82 o 
   1 -11   1      807.74      580.92    169.58 o 
   2 -11   1      434.20      319.68    153.15 o 
   3 -11   1      235.92      157.28    117.15 o 
   4 -11   1      363.88      236.08     80.75 o 
   5 -11   1      417.09      386.09    123.06 o 
   6 -11   1      527.78      507.56    130.15 o 
   7 -11   1      419.26      799.73    159.49 o 
   8 -11   1      216.83      201.16    146.06 o 
  -3 -10   1       45.17      226.51    163.94 o 
  -2 -10   1       24.45      -69.28    148.50 o 
  -1 -10   1        2.41      -52.19    138.46 o 
   0 -10   1      117.65      -95.18    133.34 o 
   1 -10   1      266.70       62.33    122.31 o 
   2 -10   1      167.93      139.63    122.97 o 
   3 -10   1      201.41      277.26     66.33 o 
   4 -10   1       43.57       79.06     69.38 o 
   5 -10   1        4.95       11.12    102.74 o 
   6 -10   1      198.68       72.80    110.16 o 
   7 -10   1       88.16      132.78    118.28 o 
   8 -10   1       49.50       53.98    118.42 o 
   9 -10   1      187.58       64.11    126.68 o 
  -4  -9   1        3.22       56.37    143.25 o 
  -3  -9   1       10.38      -64.44    142.07 o 
  -2  -9   1       12.96      -59.75    139.21 o 
  -1  -9   1      183.88      197.46    131.61 o 
   0  -9   1        3.07      149.77    120.15 o 
   1  -9   1       36.58       14.03    115.09 o 
   2  -9   1      127.21       57.87     49.42 o 
   3  -9   1        0.96      -62.06     43.46 o 
   4  -9   1        3.35      -65.39    113.07 o 
   5  -9   1      485.09      441.23     79.01 o 
   6  -9   1       17.07      -96.08     99.64 o 
   7  -9   1       97.39       71.25    104.10 o 
   8  -9   1       37.81      -82.32    102.79 o 
   9  -9   1       69.63       25.20    124.19 o 
  -5  -8   1      481.58      444.43    157.47 o 
  -4  -8   1      375.28      361.03    155.92 o 
  -3  -8   1      517.76      422.28    138.18 o 
  -2  -8   1      273.48      211.40    128.46 o 
  -1  -8   1      342.06      424.25    136.68 o 
   0  -8   1      834.82      959.03    165.49 o 
   1  -8   1     1292.84     1232.85    161.69 o 
   2  -8   1     1072.75     1083.77     80.53 o 
   3  -8   1      393.81      374.89     89.48 o 
   4  -8   1       63.52        5.01     91.85 o 
   5  -8   1      906.47     1244.82    144.89 o 
   6  -8   1      933.17     1145.17    152.59 o 
   7  -8   1      793.62      926.83    152.54 o 
   8  -8   1      536.93      479.68    122.88 o 
   9  -8   1       37.45      157.19    110.16 o 
  10  -8   1       49.57      148.32    136.49 o 
  -6  -7   1      591.99      721.21    162.02 o 
  -5  -7   1      737.76      688.70     93.33 o 
  -4  -7   1     1267.39     1337.09    106.26 o 
  -3  -7   1      904.40     1253.78    175.96 o 
  -2  -7   1      877.20     1104.01    162.54 o 
  -1  -7   1     1379.73     1724.64    191.12 o 
   0  -7   1     3315.06     3255.57    239.56 o 
   1  -7   1     3918.43     3914.54    257.91 o 
   2  -7   1     4930.44     4602.08    150.67 o 
   3  -7   1     2420.35     2312.44    119.99 o 
   4  -7   1     1604.84     1582.94     83.99 o 
   5  -7   1     1190.96     1252.03    100.13 o 
   6  -7   1     2268.96     2288.14    189.29 o 
   7  -7   1     2837.88     3009.49    220.69 o 
   8  -7   1     2172.94     1945.14    184.83 o 
   9  -7   1      984.69     1049.52    159.91 o 
  10  -7   1      308.27      271.38    134.89 o 
  -7  -6   1      694.22      845.73    167.28 o 
  -6  -6   1     1528.62     1642.29    125.32 o 
  -5  -6   1     2103.39     1846.59    206.30 o 
  -4  -6   1     2751.62     2748.52    414.13 o 
  -3  -6   1     4484.93     4716.57    305.41 o 
  -2  -6   1     4711.24     4563.57    292.41 o 
  -1  -6   1     4985.76     5986.31    349.95 o 
   0  -6   1     6306.75     7084.13    387.64 o 
   1  -6   1     3890.31     3653.41    229.75 o 
   2  -6   1    12537.43    12283.93    341.33 o 
   3  -6   1     8484.17     7903.94    231.56 o 
   4  -6   1     5566.88     5209.47    169.28 o 
   5  -6   1     1177.56     1316.74     83.10 o 
   6  -6   1     1805.28     1912.27    126.81 o 
   7  -6   1     3059.88     3186.11    231.53 o 
   8  -6   1     3644.02     3787.49    264.25 o 
   9  -6   1     2375.95     2455.33    223.60 o 
  10  -6   1     1070.90      976.02    175.07 o 
  -8  -5   1     1113.85      809.40    167.42 o 
  -7  -5   1     1245.06     1265.32    114.67 o 
  -6  -5   1     1890.54     1774.64    120.52 o 
  -5  -5   1     1036.45      954.31     89.22 o 
  -4  -5   1     3776.02     3984.93    172.10 o 
  -3  -5   1    10260.88    11229.83    571.91 o 
  -2  -5   1     8480.93     8600.99    449.12 o 
  -1  -5   1    12973.86    14338.78    694.17 o 
   0  -5   1     2295.43     2192.11    162.44 o 
   1  -5   1     4179.01     4068.25    149.98 o 
   2  -5   1    12083.90    10518.04    289.95 o 
   3  -5   1    18540.49    16387.01    444.45 o 
   4  -5   1    13620.14    13314.55    372.66 o 
   5  -5   1     6287.49     6727.07    244.92 o 
   6  -5   1     2772.88     3015.49    139.27 o 
   7  -5   1     3518.28     3742.20    253.97 o 
   8  -5   1     4206.74     3833.77    267.53 o 
   9  -5   1     3343.70     3118.80    252.00 o 
  10  -5   1     1464.48     1074.72    182.25 o 
  -8  -4   1     1958.90     1936.43    141.93 o 
  -7  -4   1     2886.10     2567.77    147.14 o 
  -6  -4   1     2049.67     1936.04    114.47 o 
  -5  -4   1     1026.05     1020.09     85.41 o 
  -4  -4   1     6893.56     6964.92    253.62 o 
  -3  -4   1    10351.25     9900.53    498.78 o 
  -2  -4   1    20740.98    21418.41    995.92 o 
  -1  -4   1    20203.86    22433.94   1033.61 o 
   0  -4   1    10977.61    12408.42    593.03 o 
   1  -4   1     6127.58     6043.20    172.30 o 
   2  -4   1    12419.95    11140.80    324.68 o 
   3  -4   1    18653.52    17749.48    474.63 o 
   4  -4   1    15348.89    16337.33    528.06 o 
   5  -4   1     8756.52     8782.07    303.64 o 
   6  -4   1     3077.06     3088.38    136.21 o 
   7  -4   1     2822.87     2554.33    128.03 o 
   8  -4   1     3942.71     3569.85    258.71 o 
   9  -4   1     3681.63     3228.49    265.28 o 
  10  -4   1     1441.40     1249.32    203.93 o 
  -9  -3   1     1070.27      769.83    174.55 o 
  -8  -3   1     2072.53     2062.65    139.78 o 
  -7  -3   1     3344.86     3286.00    165.12 o 
  -6  -3   1     3586.93     3681.78    163.86 o 
  -5  -3   1     3168.00     3265.50    143.67 o 
  -4  -3   1     4582.16     4675.02    179.51 o 
  -3  -3   1     8528.85     8723.37    494.58 o 
  -2  -3   1    11675.28    11691.25    558.34 o 
  -1  -3   1    13727.30    14998.46    696.85 o 
   0  -3   1    16175.34    17726.80    814.23 o 
   1  -3   1     6524.38     6017.25    271.56 o 
   2  -3   1    12301.86    11939.12    397.38 o 
   3  -3   1    16730.00    16903.19    536.55 o 
   4  -3   1    13679.57    12738.84    415.64 o 
   5  -3   1     7702.46     6923.04    244.93 o 
   6  -3   1     4025.88     3456.77    145.39 o 
   7  -3   1     2475.23     2199.85    115.80 o 
   8  -3   1     2935.82     2517.80    208.02 o 
   9  -3   1     2618.02     2354.74    217.36 o 
  10  -3   1     1231.59      899.89    184.17 o 
  -9  -2   1      579.62      684.65    150.71 o 
  -8  -2   1     1199.33     1251.09    112.74 o 
  -7  -2   1     2318.67     2359.39    179.83 o 
  -6  -2   1     4512.03     4675.06    190.75 o 
  -5  -2   1     5377.13     5836.63    216.40 o 
  -4  -2   1     1929.17     1932.95     92.36 o 
  -3  -2   1     9138.76     9562.25    314.85 o 
  -2  -2   1     4659.77     4822.98    247.16 o 
  -1  -2   1     7421.02     7623.93    362.81 o 
   0  -2   1    17281.52    18853.11    852.02 o 
   1  -2   1    18442.55    17874.19    551.28 o 
   2  -2   1     9832.88     9221.12    298.82 o 
   3  -2   1    18524.95    17607.65    556.03 o 
   4  -2   1     8481.92     8014.27    319.39 o 
   5  -2   1     7402.45     6615.72    282.13 o 
   6  -2   1     5408.76     4810.81    186.98 o 
   7  -2   1     1657.25     1441.06     97.27 o 
   8  -2   1     1230.64     1099.27    167.61 o 
   9  -2   1     1149.95      806.91    165.78 o 
  10  -2   1      703.39      395.71    177.27 o 
 -10  -1   1      164.10      125.13    159.02 o 
  -9  -1   1      316.46      400.40    141.09 o 
  -8  -1   1      394.24      446.31     82.94 o 
  -7  -1   1     2334.87     2783.17    142.40 o 
  -6  -1   1     2111.02     2400.85    124.36 o 
  -5  -1   1     6153.02     6928.17    245.70 o 
  -4  -1   1     2648.71     2787.91    113.46 o 
  -3  -1   1     1701.00     1659.59     74.48 o 
  -2  -1   1    13803.79    14397.48    450.33 o 
  -1  -1   1     4847.27     5260.60    248.85 o 
   0  -1   1     5939.65     5197.57    240.31 o 
   1  -1   1    27700.97    25017.91    952.53 o 
   2  -1   1      616.27      671.73     51.51 o 
   3  -1   1     1762.11     1628.33     71.88 o 
   4  -1   1     1829.95     1606.55     94.74 o 
   5  -1   1     2384.73     2118.37    121.56 o 
   6  -1   1     3621.24     3276.33    144.45 o 
   7  -1   1     1407.38     1264.72    130.34 o 
   8  -1   1      745.65      776.22    199.40 o 
   9  -1   1      613.26      473.53    150.76 o 
  10  -1   1      292.96      312.07    168.36 o 
 -10   0   1       24.60     -110.25    146.86 o 
  -9   0   1       25.14      -23.14    114.38 o 
  -8   0   1      209.16       99.55    108.66 o 
  -7   0   1      380.15      445.43    122.55 o 
  -6   0   1      990.72     1149.02     82.78 o 
  -5   0   1     2688.82     3090.81    126.63 o 
  -4   0   1      186.42      239.61     33.89 o 
  -3   0   1     1311.06     1593.39     72.05 o 
  -2   0   1      354.30      401.72     29.17 o 
  -1   0   1       23.45        6.90     13.80 o 
   1   0   1     6500.95     6150.45    282.83 o 
   2   0   1     3744.53     3559.06    122.81 o 
   3   0   1     2504.61     2525.76     98.10 o 
   4   0   1     1690.92     1709.21     82.96 o 
   5   0   1      315.62      294.38     48.63 o 
   6   0   1      245.32      197.13     85.70 o 
   7   0   1      258.00      235.67     67.06 o 
   8   0   1      232.65      159.41    137.38 o 
   9   0   1      247.18      143.76    143.53 o 
 -10   1   1        7.02     -139.12    131.84 o 
  -9   1   1      181.79      120.44    121.94 o 
  -8   1   1       43.32      -46.23    101.00 o 
  -7   1   1      253.17      243.00     52.57 o 
  -6   1   1      137.43       68.40     38.63 o 
  -5   1   1      557.02      577.21    138.41 o 
  -4   1   1      417.45      440.78     35.80 o 
  -3   1   1     1932.54     2049.84    106.14 o 
  -2   1   1     5428.02     5135.10    235.85 o 
   0   1   1        5.27        8.88     12.69 o 
   1   1   1    14967.07    17471.71    788.42 o 
   2   1   1       30.91       13.38     18.70 o 
   3   1   1      219.63      235.88     33.24 o 
   4   1   1      124.17      135.23     66.77 o 
   5   1   1       64.06       59.20     60.05 o 
   6   1   1       15.30      -57.31     48.76 o 
   7   1   1      395.82      304.11     75.36 o 
   8   1   1        1.42       23.23    140.27 o 
   9   1   1        1.98      169.25    142.54 o 
 -10   2   1        6.94     -133.16    130.86 o 
  -9   2   1      251.47       91.48    114.94 o 
  -8   2   1      361.10      376.47    114.43 o 
  -7   2   1      681.45      623.16     59.40 o 
  -6   2   1     1542.25     1378.47     89.95 o 
  -5   2   1     5559.03     5513.82    285.60 o 
  -4   2   1     2364.49     2333.28    174.95 o 
  -3   2   1     2822.67     3181.52    113.82 o 
  -2   2   1     1662.32     1831.11    158.59 o 
   0   2   1     4183.72     4631.59    242.77 o 
   1   2   1     9491.82    10450.80    490.05 o 
   2   2   1     3660.34     3845.56    138.22 o 
   3   2   1      667.83      758.34     53.12 o 
   4   2   1      435.74      384.27     48.57 o 
   5   2   1       27.14       58.65     45.64 o 
   6   2   1      359.00      480.32     96.26 o 
   7   2   1      902.48      784.02    145.76 o 
   8   2   1      164.58      113.69    101.03 o 
 -11   3   1      292.47      246.83    166.71 o 
 -10   3   1      662.12      644.52    178.54 o 
  -9   3   1     1489.35     1001.51    166.57 o 
  -8   3   1     1167.45     1071.49    156.34 o 
  -7   3   1     1524.59     1489.91    160.24 o 
  -6   3   1     1496.08     1314.96     73.83 o 
  -5   3   1     2456.04     2441.44    101.89 o 
  -4   3   1     6419.15     6626.67    223.79 o 
  -3   3   1     5667.71     5792.88    198.93 o 
  -2   3   1     4881.03     5427.07    156.37 o 
  -1   3   1     1100.24     1231.88     46.82 o 
   0   3   1      278.83      229.80     55.43 o 
   1   3   1    13310.01    14589.32    681.55 o 
   2   3   1     9176.05     9676.05    317.49 o 
   3   3   1     3518.77     3634.77    143.09 o 
   4   3   1     1384.04     1384.55     84.12 o 
   5   3   1      165.29      131.84     53.01 o 
   6   3   1     2165.47     2244.62    128.57 o 
   7   3   1      896.92      927.77    109.03 o 
   8   3   1      914.02     1056.47    160.10 o 
 -11   4   1      464.18      807.90    203.56 o 
 -10   4   1     1173.64     1141.65    193.09 o 
  -9   4   1     2693.51     2489.64    232.94 o 
  -8   4   1     2635.60     2569.28    207.17 o 
  -7   4   1     3200.19     2856.53    212.38 o 
  -6   4   1     3150.16     3133.65    211.58 o 
  -5   4   1     2927.71     2865.68    187.60 o 
  -4   4   1    16876.50    16912.30    458.21 o 
  -3   4   1    14008.62    14592.54    396.84 o 
  -2   4   1     7824.10     7735.74    370.84 o 
  -1   4   1     4806.28     4962.98    144.30 o 
   0   4   1     4494.50     4622.02    179.35 o 
   1   4   1     5849.52     6449.85    336.85 o 
   2   4   1    16134.71    17300.91    817.19 o 
   3   4   1     6049.18     5874.52    218.20 o 
   4   4   1     1732.92     1772.97     96.45 o 
   5   4   1     1587.15     1634.78    101.38 o 
   6   4   1     1101.41     1101.67    153.34 o 
   7   4   1      949.67     1100.30    163.15 o 
   8   4   1     1367.82     1159.58    184.93 o 
 -11   5   1      777.33      566.42    194.08 o 
 -10   5   1     1711.66     1444.53    214.21 o 
  -9   5   1     3173.15     2738.02    229.51 o 
  -8   5   1     3513.66     2960.58    234.02 o 
  -7   5   1     4356.43     4222.39    270.72 o 
  -6   5   1     3458.02     3548.50    233.22 o 
  -5   5   1     5801.71     5907.64    183.96 o 
  -4   5   1    13505.69    14055.84    486.78 o 
  -3   5   1    15871.14    14704.85    400.57 o 
  -2   5   1    10078.00     9904.63    345.12 o 
  -1   5   1     7431.36     7866.74    223.49 o 
   0   5   1     4601.14     4635.06    185.69 o 
   1   5   1     2410.03     2306.02    166.53 o 
   2   5   1     8061.93     8290.04    435.28 o 
   3   5   1     8574.72     8126.67    287.75 o 
   4   5   1     3305.46     3160.75    170.56 o 
   5   5   1     2052.25     1760.12    175.49 o 
   6   5   1      657.69      722.19    142.68 o 
   7   5   1      592.03      596.55    141.28 o 
 -10   6   1     1827.71     1763.08    219.61 o 
  -9   6   1     2131.29     1912.75    207.22 o 
  -8   6   1     4310.66     4064.36    272.41 o 
  -7   6   1     4282.40     4242.91    196.27 o 
  -6   6   1     3740.49     3793.00    180.22 o 
  -5   6   1     4183.16     4562.13    154.28 o 
  -4   6   1     5464.49     5089.08    165.11 o 
  -3   6   1    12173.82    11102.02    312.44 o 
  -2   6   1    14865.15    13510.72    403.24 o 
  -1   6   1     8913.74     9329.53    265.07 o 
   0   6   1     4368.98     4828.23    285.60 o 
   1   6   1     1564.59     1791.71    163.99 o 
   2   6   1     3262.83     3226.85    233.13 o 
   3   6   1     7058.86     6966.87    258.93 o 
   4   6   1     4835.25     4708.08    308.13 o 
   5   6   1     2615.54     2360.09    213.27 o 
   6   6   1     1187.18     1195.54    178.31 o 
 -10   7   1      710.96      701.31    164.27 o 
  -9   7   1     1452.68     1277.02    170.89 o 
  -8   7   1     5239.68     4975.00    314.37 o 
  -7   7   1     4983.03     6050.48    351.83 o 
  -6   7   1     5009.08     5591.14    240.65 o 
  -5   7   1     2635.14     2637.49    133.91 o 
  -4   7   1     1783.04     1537.84     81.57 o 
  -3   7   1     7474.67     6914.02    210.04 o 
  -2   7   1    12776.12    11945.67    337.48 o 
  -1   7   1     8269.79     7694.49    297.83 o 
   0   7   1     6411.91     6546.11    375.95 o 
   1   7   1     1493.24     1990.95    199.01 o 
   2   7   1      876.53      984.66    151.60 o 
   3   7   1     1928.04     1995.74    198.96 o 
   4   7   1     1987.50     2011.32    217.31 o 
   5   7   1     1652.48     1814.61    213.13 o 
   6   7   1      706.12      599.27    170.05 o 
 -10   8   1      124.68      -59.89    108.70 o 
  -9   8   1      826.73      746.55    145.17 o 
  -8   8   1     2663.61     2629.22    220.27 o 
  -7   8   1     3869.44     4132.23    276.17 o 
  -6   8   1     3730.81     3768.56    189.10 o 
  -5   8   1     1754.89     1920.22    129.79 o 
  -4   8   1      420.28      443.91     71.67 o 
  -3   8   1     2119.86     1950.18     92.45 o 
  -2   8   1     2789.54     2716.26    107.85 o 
  -1   8   1     4068.86     3930.60    269.97 o 
   0   8   1     3792.90     3922.05    272.51 o 
   1   8   1     1950.36     2060.79    206.56 o 
   2   8   1      781.71      741.77    153.34 o 
   3   8   1     1255.30      991.13    167.04 o 
   4   8   1     1141.16     1139.31    196.19 o 
   5   8   1      954.01      819.82    181.83 o 
 -10   9   1      121.33       90.49    123.30 o 
  -9   9   1      307.72      369.80    131.18 o 
  -8   9   1      626.64     1015.07    163.24 o 
  -7   9   1     1575.02     1931.25    202.38 o 
  -6   9   1     1584.99     1855.87    189.38 o 
  -5   9   1     1584.25     1434.02    122.96 o 
  -4   9   1      482.86      474.48     66.45 o 
  -3   9   1     1439.86     1348.16    111.54 o 
  -2   9   1     1609.46     1420.06    120.92 o 
  -1   9   1     1615.41      990.66    164.32 o 
   0   9   1     1534.16     1703.23    201.77 o 
   1   9   1      698.53      593.73    149.02 o 
   2   9   1      300.27      345.91    144.42 o 
   3   9   1      251.79      199.10    143.67 o 
   4   9   1      114.50      179.20    148.03 o 
  -9  10   1       88.49       37.41    130.95 o 
  -8  10   1      154.08      141.32    116.26 o 
  -7  10   1      208.37      177.46    116.59 o 
  -6  10   1      609.86      623.35    141.18 o 
  -5  10   1      143.45       29.85    101.61 o 
  -4  10   1       82.90      107.77     60.69 o 
  -3  10   1      205.12      161.47     86.87 o 
  -2  10   1       26.17      -87.30    104.57 o 
  -1  10   1      242.57      100.82    120.91 o 
   0  10   1      233.31      218.20    136.96 o 
   1  10   1      456.17      619.08    168.40 o 
   2  10   1      399.62      432.13    165.26 o 
  -8  11   1        3.72     -130.39    129.31 o 
  -7  11   1       23.98      -12.72    126.26 o 
  -6  11   1      117.66      199.76    125.97 o 
  -5  11   1       18.39       22.76    102.98 o 
  -4  11   1      144.04       35.15     82.75 o 
  -3  11   1        0.33      -63.22    125.36 o 
  -2  11   1        6.58       46.09    129.92 o 
  -1  11   1       75.11      -55.76    127.52 o 
   0  11   1       10.85     -161.41    135.46 o 
   1  11   1        7.92      -76.83    149.68 o 
  -6  12   1       96.53      -74.63    124.94 o 
  -5  12   1        3.49       28.49    123.63 o 
  -4  12   1       22.64      158.69    102.18 o 
  -3  12   1       80.98      100.44    144.56 o 
  -2  12   1       23.11      -56.51    143.15 o 
  -1  12   1      101.19        8.07    154.98 o 
   0 -12   2       45.27     -176.99    169.11 o 
   1 -12   2       87.48      112.97    167.51 o 
   2 -12   2       47.17      210.55    173.71 o 
   3 -12   2      194.45      221.72    174.51 o 
   4 -12   2      575.28      595.60     97.16 o 
   5 -12   2      661.84      493.29    133.01 o 
   6 -12   2      442.57      357.83    143.11 o 
  -2 -11   2      532.07      592.65    213.93 o 
  -1 -11   2     1008.70      894.82    221.82 o 
   0 -11   2     1287.20     1482.50    240.87 o 
   1 -11   2      850.41      825.59    203.09 o 
   2 -11   2      594.18      388.20    158.13 o 
   3 -11   2      353.53      431.28     80.56 o 
   4 -11   2      471.25      498.18     86.73 o 
   5 -11   2     1538.56     1734.78    186.85 o 
   6 -11   2     1489.73     1355.68    186.00 o 
   7 -11   2      655.46      820.38    165.87 o 
   8 -11   2      353.20      364.45    151.60 o 
  -3 -10   2      468.19      666.95    194.50 o 
  -2 -10   2      836.56     1032.67    220.55 o 
  -1 -10   2      969.05     1234.45    211.96 o 
   0 -10   2     3523.07     3802.60    318.08 o 
   1 -10   2     2167.71     2426.23    240.97 o 
   2 -10   2     2033.40     1802.69    214.12 o 
   3 -10   2     1206.93     1121.12    104.18 o 
   4 -10   2      775.71      815.62    109.19 o 
   5 -10   2     1970.85     1989.79    134.45 o 
   6 -10   2     4115.58     4014.47    275.18 o 
   7 -10   2     2073.67     2243.74    221.02 o 
   8 -10   2     1032.52     1152.82    172.16 o 
  -4  -9   2     1605.20     1757.73    254.11 o 
  -3  -9   2     1450.30     1801.61    233.17 o 
  -2  -9   2      940.19     1125.88    206.09 o 
  -1  -9   2     2163.62     2811.80    268.66 o 
   0  -9   2     3911.43     4346.49    322.16 o 
   1  -9   2     5544.30     5456.13    367.27 o 
   2  -9   2     4972.11     4455.21    189.66 o 
   3  -9   2     2745.99     2405.19    259.51 o 
   4  -9   2      820.91      787.42     86.63 o 
   5  -9   2     2285.92     2348.46    139.00 o 
   6  -9   2     4571.58     4841.38    306.35 o 
   7  -9   2     3596.58     4193.86    291.52 o 
   8  -9   2     2158.77     2604.81    218.86 o 
   9  -9   2      626.32     1023.47    172.82 o 
  -5  -8   2     1740.93     1787.82    141.57 o 
  -4  -8   2     2180.30     2426.98    249.23 o 
  -3  -8   2     3233.35     3825.98    300.86 o 
  -2  -8   2     1425.12     1997.19    229.00 o 
  -1  -8   2     2623.69     3037.14    263.35 o 
   0  -8   2     4209.75     4298.85    299.12 o 
   1  -8   2     8590.00     8752.87    488.41 o 
   2  -8   2     8611.95     7821.46    285.01 o 
   3  -8   2     5106.40     4913.57    200.05 o 
   4  -8   2     2212.23     2049.75    179.48 o 
   5  -8   2     3597.42     3460.46    169.45 o 
   6  -8   2     2430.45     2291.66    191.68 o 
   7  -8   2     4604.57     5001.24    312.26 o 
   8  -8   2     2969.95     3010.52    239.70 o 
   9  -8   2     1096.22      900.83    162.91 o 
  -6  -7   2      833.07      874.37    104.06 o 
  -5  -7   2     2112.63     2258.84    140.59 o 
  -4  -7   2     2647.78     3109.13    257.02 o 
  -3  -7   2     3272.87     3590.13    276.97 o 
  -2  -7   2     3434.35     3892.86    288.51 o 
  -1  -7   2     2104.32     2423.69    214.49 o 
   0  -7   2     3969.05     4623.50    299.63 o 
   1  -7   2     7387.83     7678.94    426.59 o 
   2  -7   2     6610.92     6024.98    224.93 o 
   3  -7   2     6864.89     6232.41    192.26 o 
   4  -7   2     4571.31     4401.72    201.42 o 
   5  -7   2     2155.57     2147.44    157.26 o 
   6  -7   2     1537.83     1677.70    123.57 o 
   7  -7   2     3258.20     3643.40    250.17 o 
   8  -7   2     3325.63     3343.86    245.33 o 
   9  -7   2     1885.23     2285.33    215.34 o 
  10  -7   2     1077.70     1091.29    193.80 o 
  -7  -6   2      373.36      301.43     83.43 o 
  -6  -6   2      845.20      807.27    117.67 o 
  -5  -6   2     1273.58     1495.20    112.25 o 
  -4  -6   2     1404.53     1605.13    113.32 o 
  -3  -6   2     4699.94     5131.25    324.23 o 
  -2  -6   2     3854.91     4037.56    277.86 o 
  -1  -6   2     2815.99     2912.33    217.45 o 
   0  -6   2     4227.84     4110.97    263.59 o 
   1  -6   2     2138.36     2038.07     98.44 o 
   2  -6   2    10838.50    10241.55    345.69 o 
   3  -6   2     9192.46     8354.75    242.07 o 
   4  -6   2     5587.98     5083.72    175.47 o 
   5  -6   2     2632.23     2679.37    130.53 o 
   6  -6   2     1345.38     1429.92    102.96 o 
   7  -6   2     1066.98     1059.61    147.10 o 
   8  -6   2     1935.29     1963.26    192.01 o 
   9  -6   2     1154.61     1254.91    170.19 o 
  10  -6   2      703.80      779.31    171.50 o 
  -8  -5   2      553.26      603.67    100.63 o 
  -7  -5   2      316.04      369.35     82.59 o 
  -6  -5   2      844.57      770.02     97.32 o 
  -5  -5   2      198.13      237.83     63.36 o 
  -4  -5   2      949.70     1042.37    139.30 o 
  -3  -5   2     4700.83     4983.50    301.98 o 
  -2  -5   2     3124.57     3468.75    230.69 o 
  -1  -5   2     2605.56     2748.16    190.60 o 
   0  -5   2     1401.77     1731.63    149.35 o 
   1  -5   2       50.79        2.47     27.14 o 
   2  -5   2     3234.84     2930.04     98.37 o 
   3  -5   2     2107.95     1793.35     73.89 o 
   4  -5   2     2084.87     2133.66     86.62 o 
   5  -5   2     2324.07     2307.14    116.77 o 
   6  -5   2     1998.16     2137.79    117.43 o 
   7  -5   2      563.71      618.30     78.67 o 
   8  -5   2      845.70      939.60    153.34 o 
   9  -5   2      500.51      793.58    163.76 o 
  10  -5   2      254.56      109.45    143.86 o 
  -8  -4   2      165.40       92.83     83.77 o 
  -7  -4   2      213.82      225.86     69.14 o 
  -6  -4   2      118.16       33.51     66.20 o 
  -5  -4   2       15.83      -41.37     47.77 o 
  -4  -4   2       85.48       99.64     43.91 o 
  -3  -4   2      432.95      502.58     94.15 o 
  -2  -4   2      511.15      412.75     85.66 o 
  -1  -4   2     1032.83     1088.01    113.49 o 
   0  -4   2     1100.87      925.47    100.49 o 
   1  -4   2     1108.59     1057.50     78.76 o 
   2  -4   2      171.25      172.58     27.37 o 
   3  -4   2     1661.20     1685.98     67.79 o 
   4  -4   2      149.18      154.94     42.17 o 
   5  -4   2      555.76      507.07     60.94 o 
   6  -4   2      635.82      532.01     66.12 o 
   7  -4   2      122.03      111.97     61.93 o 
   8  -4   2       41.34      145.50    102.93 o 
   9  -4   2       84.64       94.57    117.20 o 
  10  -4   2        2.48      173.43    146.63 o 
  -9  -3   2       62.02       89.65    113.87 o 
  -8  -3   2        3.18       -6.37     73.46 o 
  -7  -3   2        0.64        5.42     58.86 o 
  -6  -3   2       21.43       -4.70     49.05 o 
  -5  -3   2        8.28      -54.58     40.48 o 
  -4  -3   2       45.18       69.34     36.82 o 
  -3  -3   2      344.07      293.25     73.27 o 
  -2  -3   2      262.97      336.53     59.65 o 
  -1  -3   2      839.85      905.29     97.44 o 
   0  -3   2      625.94      665.17     82.89 o 
   1  -3   2     2310.02     2266.26     87.67 o 
   2  -3   2        5.83      -25.24     20.61 o 
   3  -3   2       12.02       31.64     28.36 o 
   4  -3   2       57.69       37.39     81.57 o 
   5  -3   2      481.37      512.59     69.82 o 
   6  -3   2       21.41        1.61     45.41 o 
   7  -3   2       77.56       29.23     57.00 o 
   8  -3   2       45.03      -60.17    107.06 o 
   9  -3   2       11.06     -110.72    125.41 o 
  10  -3   2      120.63       11.31    156.06 o 
  -9  -2   2      362.83      329.77    131.00 o 
  -8  -2   2      241.87      204.96     76.85 o 
  -7  -2   2      801.00      835.10     87.26 o 
  -6  -2   2      964.66     1189.21     91.98 o 
  -5  -2   2     2037.12     2176.17    106.52 o 
  -4  -2   2      846.32      847.59     62.77 o 
  -3  -2   2     1011.57      959.97     58.34 o 
  -2  -2   2     1546.68     1549.33    108.89 o 
  -1  -2   2     2355.68     2569.05    153.53 o 
   0  -2   2    25903.45    24203.64    768.80 o 
   1  -2   2      922.08      803.48     42.74 o 
   2  -2   2      843.84      809.99     51.45 o 
   3  -2   2     1293.18     1242.69    109.41 o 
   4  -2   2      749.70      767.11     58.54 o 
   5  -2   2     4618.16     3875.92    155.80 o 
   6  -2   2     1024.55      985.09     79.27 o 
   7  -2   2       85.11       88.65     60.80 o 
   8  -2   2      165.24      142.30    118.46 o 
   9  -2   2      171.80       24.27    127.48 o 
  10  -2   2      382.08      417.72    178.26 o 
 -10  -1   2      573.41      435.37    172.86 o 
  -9  -1   2      754.16      811.42    162.30 o 
  -8  -1   2     1004.28     1157.05    149.30 o 
  -7  -1   2     1693.29     1836.69    114.19 o 
  -6  -1   2     4790.47     5490.11    211.43 o 
  -5  -1   2     4470.71     5013.63    186.14 o 
  -4  -1   2     4105.41     3996.80    148.84 o 
  -3  -1   2     2255.53     2336.71     92.73 o 
  -2  -1   2     2252.51     2327.03     88.41 o 
  -1  -1   2    12778.12    13064.77    596.83 o 
   0  -1   2     7536.20     7552.55    349.20 o 
   1  -1   2     1897.21     1826.92     68.38 o 
   2  -1   2     8489.82     7959.88    749.70 o 
   3  -1   2      690.91      637.90     48.80 o 
   4  -1   2     7266.03     6731.04    233.43 o 
   5  -1   2     6980.11     6441.36    232.36 o 
   6  -1   2     3805.06     3438.74    189.74 o 
   7  -1   2     1111.34     1004.26    140.74 o 
   8  -1   2      237.09      144.03     72.59 o 
   9  -1   2      239.37      241.44    142.82 o 
  -9   0   2     1007.91      975.74    172.02 o 
  -8   0   2     2591.30     2598.85    215.01 o 
  -7   0   2     1949.09     2176.78    115.76 o 
  -6   0   2     6909.03     7738.92    272.14 o 
  -5   0   2     5728.67     6510.99    227.67 o 
  -4   0   2    10713.23    12465.01    399.45 o 
  -3   0   2    10706.48    12019.71    378.71 o 
  -2   0   2    20528.05    22530.84    691.00 o 
  -1   0   2    19789.28    17634.67    785.32 o 
   0   0   2    27595.49    28710.60   1270.87 o 
   1   0   2    18014.59    18093.72    597.60 o 
   2   0   2    10982.36    10473.56    333.95 o 
   3   0   2     3852.70     3620.11    134.48 o 
   4   0   2     5054.66     5048.08    183.88 o 
   5   0   2     7082.97     6584.95    238.60 o 
   6   0   2     6092.63     6190.31    286.70 o 
   7   0   2     2592.12     2448.24    137.46 o 
   8   0   2     1232.21     1181.50    115.01 o 
   9   0   2      416.23      459.17    160.05 o 
 -10   1   2     1280.12     1430.63    206.42 o 
  -9   1   2     2293.54     2230.60    216.79 o 
  -8   1   2     3120.69     3497.95    251.53 o 
  -7   1   2     5733.92     6284.84    243.76 o 
  -6   1   2     9165.67     9970.61    334.37 o 
  -5   1   2    13509.54    13497.67    432.14 o 
  -4   1   2    22124.34    24613.63    760.93 o 
  -3   1   2     8025.88     8099.86    365.58 o 
  -2   1   2     3116.49     3201.93    154.56 o 
   0   1   2    11246.34    10502.26    353.02 o 
   1   1   2    19221.39    20320.04    674.37 o 
   2   1   2    23342.80    22111.18   1048.96 o 
   3   1   2     8167.08     8635.90    286.16 o 
   4   1   2     3639.78     3474.33    139.85 o 
   5   1   2     4795.24     4717.80    187.75 o 
   6   1   2     3117.47     3091.46    152.45 o 
   7   1   2     4050.18     4066.14    380.27 o 
   8   1   2     2153.57     2243.49    153.67 o 
 -11   2   2     1635.73     1345.68    230.31 o 
 -10   2   2     1768.17     1719.85    220.78 o 
  -9   2   2     3219.72     2826.91    242.23 o 
  -8   2   2     1581.17     1955.56    194.22 o 
  -7   2   2     2593.72     2772.80    204.78 o 
  -6   2   2     5429.54     4996.68    601.05 o 
  -5   2   2    11497.87    11541.23    522.62 o 
  -4   2   2    29474.72    30898.63   1329.07 o 
  -3   2   2    29401.48    26554.63   1139.07 o 
  -2   2   2     3183.50     3736.13    152.23 o 
   0   2   2     3325.25     3561.14    135.72 o 
   1   2   2    18650.71    20745.58    693.71 o 
   2   2   2    31678.11    34167.57   1053.83 o 
   3   2   2    10021.92    10762.83    732.24 o 
   4   2   2     4578.17     4674.23    179.43 o 
   5   2   2     3472.06     3695.14    205.67 o 
   6   2   2     1929.74     1915.52    116.30 o 
   7   2   2     4537.12     5026.58    326.62 o 
   8   2   2     1583.40     1612.65    203.61 o 
 -11   3   2     1234.92     1305.04    219.14 o 
 -10   3   2     2754.94     2418.20    237.59 o 
  -9   3   2     4723.36     4993.31    331.36 o 
  -8   3   2     3761.05     3943.46    268.19 o 
  -7   3   2     2896.38     2582.76    196.47 o 
  -6   3   2     3987.96     4506.99    297.10 o 
  -5   3   2     8792.19     7919.25    387.87 o 
  -4   3   2    13481.15    13531.07    613.63 o 
  -3   3   2    27731.14    31941.09   1746.88 o 
  -1   3   2     3332.69     3904.57    114.83 o 
   0   3   2    12354.04    13785.40    471.13 o 
   1   3   2    12621.10    14072.00    661.69 o 
   2   3   2     8794.46     9061.78    300.11 o 
   3   3   2     8158.35     7758.36    266.88 o 
   4   3   2     2599.04     2506.69    180.94 o 
   5   3   2     1537.80     1581.71    103.28 o 
   6   3   2     2877.17     2890.70    218.62 o 
   7   3   2     1768.56     2067.88    193.51 o 
   8   3   2     1311.53     1606.88    210.97 o 
 -11   4   2      487.50      388.62    168.54 o 
 -10   4   2     1523.39     1483.39    207.27 o 
  -9   4   2     3756.03     3646.68    273.45 o 
  -8   4   2     2592.35     2641.28    215.01 o 
  -7   4   2     1554.25     1622.83    149.91 o 
  -6   4   2     2885.63     2874.08    192.90 o 
  -5   4   2     2563.52     2404.21    171.08 o 
  -4   4   2     8544.72     8650.56    246.94 o 
  -3   4   2    14372.58    15691.73    736.88 o 
  -2   4   2     6044.93     6769.48    164.10 o 
  -1   4   2     3921.91     4229.80    181.59 o 
   0   4   2    10781.60    12462.37    434.40 o 
   1   4   2     6583.99     6922.44    360.04 o 
   2   4   2     3122.63     2913.86    119.59 o 
   3   4   2     4886.42     5024.46    207.62 o 
   4   4   2     2612.54     2463.42    133.25 o 
   5   4   2     1315.41     1311.00    155.54 o 
   6   4   2     1573.45     1879.76    193.98 o 
   7   4   2      403.08      337.56    126.96 o 
 -11   5   2      142.60       -7.46    140.15 o 
 -10   5   2      690.86      852.16    165.78 o 
  -9   5   2     2382.22     2382.67    237.21 o 
  -8   5   2     1320.54     1199.24    156.06 o 
  -7   5   2     1187.48     1099.13    148.41 o 
  -6   5   2     1250.88     1563.51    165.59 o 
  -5   5   2     1325.28     1437.66     97.69 o 
  -4   5   2     4561.93     4883.94    156.11 o 
  -3   5   2     3659.44     3710.48    154.09 o 
  -2   5   2     6075.95     6015.20    345.42 o 
  -1   5   2     2747.81     2826.95    136.98 o 
   0   5   2     4219.00     3983.02    169.11 o 
   1   5   2      948.68     1066.84    124.38 o 
   2   5   2     1216.70     1183.68     72.27 o 
   3   5   2     1286.41     1314.70    152.07 o 
   4   5   2     1721.09     1612.37    166.34 o 
   5   5   2     1065.31      929.55    143.29 o 
   6   5   2      493.09      468.84    129.12 o 
   7   5   2       94.12       96.26    127.48 o 
 -11   6   2        3.74      103.54    145.50 o 
 -10   6   2      161.27      -39.47    105.28 o 
  -9   6   2      368.33      184.13    119.83 o 
  -8   6   2      818.50      745.24    143.72 o 
  -7   6   2      728.58      779.06     98.06 o 
  -6   6   2       45.05        4.09     64.80 o 
  -5   6   2      556.81      573.77     94.86 o 
  -4   6   2       47.26        3.18     40.23 o 
  -3   6   2      405.79      384.03     44.32 o 
  -2   6   2     1781.20     1844.10     76.76 o 
  -1   6   2      792.95      944.94     82.80 o 
   0   6   2      188.51      176.63    102.58 o 
   1   6   2      566.53      512.16    104.81 o 
   2   6   2       12.41      -18.96     76.55 o 
   3   6   2       70.74       79.88     92.65 o 
   4   6   2      139.21      150.57    100.86 o 
   6   6   2      267.07      246.60    134.19 o 
 -10   7   2       92.89      200.55    122.45 o 
  -9   7   2       88.43      226.42    109.59 o 
  -8   7   2      259.85      187.68     82.92 o 
  -7   7   2       30.26      -38.54     68.14 o 
  -6   7   2        7.46       43.05     73.56 o 
  -5   7   2       24.02      -73.33     64.60 o 
  -4   7   2       57.34       -0.19     45.09 o 
  -3   7   2      238.90      210.42     44.78 o 
  -2   7   2        0.09      -35.98     35.04 o 
  -1   7   2        1.15       -5.80    130.34 o 
   0   7   2       88.78       97.39     89.97 o 
   1   7   2      462.11      296.02    107.25 o 
   2   7   2       75.50       20.28     89.65 o 
   3   7   2       28.72      -63.64     87.44 o 
   4   7   2       83.00      -25.91    105.98 o 
   5   7   2        9.95       93.64    131.42 o 
 -10   8   2      480.31      550.60    150.71 o 
  -9   8   2      398.20      437.01    137.14 o 
  -8   8   2       53.53      113.72    100.44 o 
  -7   8   2      208.72      210.52     87.25 o 
  -6   8   2      170.08      155.62     82.00 o 
  -5   8   2       68.06      -52.42     67.92 o 
  -4   8   2      199.43      122.48     51.44 o 
  -3   8   2      818.80      761.84     64.32 o 
  -2   8   2      764.89      849.36     65.24 o 
  -1   8   2     1679.64     1678.54    207.15 o 
   0   8   2      517.76      576.93    127.90 o 
   1   8   2      239.88      111.10    108.56 o 
   2   8   2       76.72      -73.41     97.58 o 
   3   8   2       63.05      109.59    118.42 o 
   4   8   2      230.44       98.89    130.15 o 
 -10   9   2      531.31      426.78    147.42 o 
  -9   9   2      578.97      288.42    131.84 o 
  -8   9   2      484.87      585.10    149.86 o 
  -7   9   2     1215.78     1407.35    182.11 o 
  -6   9   2     1519.64     1684.28    130.87 o 
  -5   9   2      841.21      850.73    173.24 o 
  -4   9   2     1921.88     1857.32     96.68 o 
  -3   9   2      167.45      140.11     54.43 o 
  -2   9   2      720.03      697.55    145.10 o 
  -1   9   2     1122.53     1020.61    160.14 o 
   0   9   2      585.52      425.23    131.84 o 
   1   9   2      685.13      401.95    138.13 o 
   2   9   2      210.26      242.47    134.66 o 
   3   9   2       65.40      -63.55    124.10 o 
  -9  10   2      620.88      769.60    162.49 o 
  -8  10   2      548.61      911.62    162.72 o 
  -7  10   2      833.78      816.49    156.48 o 
  -6  10   2     1527.70     1905.81    198.30 o 
  -5  10   2     1679.87     1599.73    135.11 o 
  -4  10   2     1574.48     1396.37    109.29 o 
  -3  10   2      451.45      372.18    104.58 o 
  -2  10   2     1273.49     1315.13    184.69 o 
  -1  10   2     1537.59     1399.99    192.43 o 
   0  10   2     1835.63     2028.12    233.13 o 
   1  10   2      994.77      673.90    167.93 o 
   2  10   2      491.58      404.86    162.54 o 
  -8  11   2      766.37      701.31    163.05 o 
  -7  11   2     1195.38     1120.72    178.92 o 
  -6  11   2     1980.16     2005.40    189.99 o 
  -5  11   2     2030.07     1815.27    183.47 o 
  -4  11   2      917.72     1191.97    117.76 o 
  -3  11   2      717.92      393.43    111.41 o 
  -2  11   2      612.60      284.80    146.77 o 
  -1  11   2      886.90      655.03    162.87 o 
   0  11   2     1334.44     1174.79    203.70 o 
  -6  12   2     1133.00      895.01    160.14 o 
  -5  12   2     1338.62     1048.86    154.18 o 
  -3  12   2      903.38      754.30    184.41 o 
  -2  12   2      327.13      229.65    160.94 o 
   0 -12   3     1214.00     1303.02    257.06 o 
   1 -12   3     1260.00      582.51    197.74 o 
   2 -12   3      733.33      902.42    197.55 o 
   3 -12   3      903.05      881.68    195.53 o 
   4 -12   3      870.62      897.50    115.53 o 
   5 -12   3     1138.43     1321.84    178.45 o 
   6 -12   3     1509.54     1337.37    185.68 o 
  -2 -11   3      384.93      698.91    223.37 o 
  -1 -11   3      936.18     1193.19    241.72 o 
   0 -11   3     1634.64     1818.70    262.18 o 
   1 -11   3     2348.37     2475.93    271.57 o 
   2 -11   3     1609.81     1456.97    208.06 o 
   3 -11   3     1269.22     1134.89    107.13 o 
   4 -11   3     1075.28      903.93    107.10 o 
   5 -11   3     1164.36     1003.15    158.64 o 
   6 -11   3     1421.19     1154.98    169.01 o 
   7 -11   3     1110.96     1359.01    193.09 o 
  -3 -10   3      507.51      715.06    206.61 o 
  -2 -10   3      543.14      561.91    186.99 o 
  -1 -10   3      682.77      635.55    188.07 o 
   0 -10   3     1126.91     1201.92    192.72 o 
   1 -10   3     1258.49     1310.81    194.36 o 
   2 -10   3     1347.92     1382.57    197.36 o 
   3 -10   3     1024.85     1150.21    179.60 o 
   4 -10   3     1017.53      869.65    100.59 o 
   5 -10   3      908.29     1131.23    118.71 o 
   6 -10   3     1096.20     1099.93    164.23 o 
   7 -10   3      899.45      959.92    165.07 o 
   8 -10   3      670.06      565.01    144.23 o 
  -5  -9   3      287.38      129.50    120.37 o 
  -4  -9   3      313.89      290.90    181.69 o 
  -3  -9   3      274.04      395.57    171.36 o 
  -2  -9   3      784.83      813.06    195.77 o 
  -1  -9   3      126.22       41.87    126.07 o 
   0  -9   3      782.25      832.54    171.69 o 
   1  -9   3      597.19      528.96    142.26 o 
   2  -9   3     1354.75     1228.76    115.18 o 
   3  -9   3     1155.81     1249.11    101.66 o 
   4  -9   3      711.79      673.29     88.08 o 
   5  -9   3      557.54      580.82     90.23 o 
   6  -9   3      620.03      614.15    134.38 o 
   7  -9   3       67.58       77.96    118.98 o 
   8  -9   3      392.38      292.97    121.33 o 
   9  -9   3      289.54      365.72    146.02 o 
  -6  -8   3        8.49      -25.09     85.15 o 
  -5  -8   3       19.89       44.64     78.56 o 
  -4  -8   3      204.78      -42.62    128.79 o 
  -3  -8   3      233.02      140.34    137.43 o 
  -2  -8   3        5.11      107.34    128.65 o 
  -1  -8   3       98.92      176.99    128.51 o 
   0  -8   3        9.47       73.22    110.86 o 
   1  -8   3        7.71        3.75     96.69 o 
   2  -8   3      108.17       85.07     51.10 o 
   3  -8   3      254.72      235.06     59.05 o 
   4  -8   3       97.58       77.02     58.22 o 
   5  -8   3      825.55      877.40     97.54 o 
   6  -8   3       58.82      -12.84     78.26 o 
   7  -8   3       72.33      147.94    120.72 o 
   8  -8   3       13.11      128.04    116.59 o 
   9  -8   3       36.36       38.11    123.63 o 
  -7  -7   3       32.21       54.61     80.45 o 
  -6  -7   3      196.07      200.79    103.12 o 
  -5  -7   3        2.17      -83.67     66.83 o 
  -4  -7   3       48.88      -48.06    113.11 o 
  -3  -7   3       87.18       78.38    126.68 o 
  -2  -7   3       76.59        6.71    101.66 o 
  -1  -7   3       46.07       40.79     92.60 o 
   0  -7   3       22.99      -39.33     91.01 o 
   1  -7   3      143.97      136.39     97.91 o 
   2  -7   3      809.47      945.26     72.29 o 
   3  -7   3      152.02      132.99     49.99 o 
   4  -7   3      396.02      364.71     65.57 o 
   5  -7   3       61.14       24.58    125.50 o 
   6  -7   3       12.35      -82.12     58.73 o 
   7  -7   3      188.71      140.05     98.38 o 
   8  -7   3      353.83      345.96    132.78 o 
   9  -7   3      107.02      160.71    115.23 o 
  -7  -6   3      256.01      207.25     81.39 o 
  -6  -6   3      456.64      522.76     89.89 o 
  -5  -6   3      157.61      181.59    120.32 o 
  -4  -6   3     1734.70     2141.56    215.01 o 
  -3  -6   3     1467.77     2192.49    214.59 o 
  -2  -6   3     1963.08     1785.32    182.39 o 
  -1  -6   3     2027.05     2341.74    198.58 o 
   0  -6   3      271.54      141.13     87.25 o 
   1  -6   3     1111.19     1085.54     70.13 o 
   2  -6   3     4828.13     4410.70    172.30 o 
   3  -6   3     2822.14     2643.45    126.78 o 
   4  -6   3     1984.17     1794.76    103.09 o 
   5  -6   3      563.46      506.58     70.98 o 
   6  -6   3       44.63       49.42     58.94 o 
   7  -6   3      254.75      381.26     74.74 o 
   8  -6   3     1528.29     1868.82    203.23 o 
   9  -6   3      907.67     1119.08    178.96 o 
  10  -6   3      327.76      356.94    155.12 o 
  -8  -5   3      484.38      473.75    186.69 o 
  -7  -5   3     1028.55     1044.51    106.68 o 
  -6  -5   3      541.72      621.90     80.76 o 
  -5  -5   3     1975.28     2281.88    132.43 o 
  -4  -5   3     3484.06     3785.47    256.36 o 
  -3  -5   3     2918.88     3276.79    231.39 o 
  -2  -5   3     5278.38     5588.02    326.15 o 
  -1  -5   3     2851.62     3110.92    216.75 o 
   0  -5   3      323.86      174.65     74.44 o 
   1  -5   3     2453.72     2378.70    105.51 o 
   2  -5   3     7870.08     6595.33    235.01 o 
   3  -5   3    12444.15    11671.98    386.97 o 
   4  -5   3     7917.39     7556.97    270.13 o 
   5  -5   3     3630.29     3871.12    313.86 o 
   6  -5   3      314.36      408.97     67.54 o 
   7  -5   3      585.44      585.27     78.71 o 
   8  -5   3     1674.78     2128.09    216.75 o 
   9  -5   3     1567.73     1938.24    218.95 o 
  10  -5   3      707.95      831.04    182.48 o 
  -9  -4   3      848.65      815.17    171.31 o 
  -8  -4   3     1407.88     1464.12    263.99 o 
  -7  -4   3     1746.20     1874.66    120.00 o 
  -6  -4   3     1738.55     1824.15    117.07 o 
  -5  -4   3     3515.88     3616.13    160.30 o 
  -4  -4   3     5511.70     5950.72    225.55 o 
  -3  -4   3     9042.40     8671.30    447.90 o 
  -2  -4   3    13612.92    15694.79    752.80 o 
  -1  -4   3    16147.72    19799.28    929.32 o 
   0  -4   3     5755.75     5154.86    285.37 o 
   1  -4   3     6840.95     6221.88    307.43 o 
   2  -4   3     7161.26     6004.24    207.28 o 
   3  -4   3     9753.54     9045.86    305.21 o 
   4  -4   3     9449.84    10018.87    343.23 o 
   5  -4   3     6605.17     7168.22    476.96 o 
   6  -4   3     3070.03     3157.15    147.75 o 
   7  -4   3     1389.20     1425.81    160.99 o 
   8  -4   3     1282.52     1347.65    176.48 o 
   9  -4   3     1957.56     2006.16    229.42 o 
  10  -4   3     1313.82     1308.74    215.43 o 
  -9  -3   3     1391.23     1453.21    192.01 o 
  -8  -3   3     2574.27     2563.07    150.44 o 
  -7  -3   3     4333.61     4614.40    198.47 o 
  -6  -3   3     5216.59     4951.48    200.30 o 
  -5  -3   3     4935.52     5012.32    196.66 o 
  -4  -3   3     5760.18     6272.55    228.02 o 
  -3  -3   3     4149.89     3873.57    225.52 o 
  -2  -3   3    12148.24    13534.03    645.22 o 
  -1  -3   3    20802.49    22349.04   1028.35 o 
   0  -3   3    23906.54    22694.95   1043.75 o 
   1  -3   3    16986.71    15990.99    503.25 o 
   2  -3   3     2898.88     2496.26    100.26 o 
   3  -3   3     8846.59     8683.86    293.75 o 
   4  -3   3    13424.48    13382.54    441.58 o 
   5  -3   3    11374.32    11572.54    392.37 o 
   6  -3   3     7775.52     7224.84    267.11 o 
   7  -3   3     1783.96     1841.84    117.64 o 
   8  -3   3      982.49     1139.63    106.36 o 
   9  -3   3     1210.66      780.91    166.01 o 
 -10  -2   3      532.59      217.40    134.23 o 
  -9  -2   3     1203.89     1276.41    171.27 o 
  -8  -2   3     2171.53     2238.16    213.93 o 
  -7  -2   3     5254.74     5510.86    221.37 o 
  -6  -2   3     7704.98     8052.54    287.41 o 
  -5  -2   3     9994.33    10413.17    351.98 o 
  -4  -2   3     3031.57     2924.66    129.03 o 
  -3  -2   3     9807.59    10342.31    339.55 o 
  -2  -2   3    13280.40    14453.68    673.29 o 
  -1  -2   3    35616.73    34173.59   1536.57 o 
   0  -2   3    50715.31    46922.81   2083.46 o 
   1  -2   3     9199.39     9054.72    290.24 o 
   2  -2   3     1247.32     1119.63     59.32 o 
   3  -2   3     7625.45     7224.46    249.01 o 
   4  -2   3     8642.06     8217.14    284.15 o 
   5  -2   3    13594.26    12931.42    724.96 o 
   6  -2   3     7645.86     7310.18    272.21 o 
   7  -2   3     2712.03     2571.25    139.13 o 
   8  -2   3     1279.08     1253.90    113.01 o 
   9  -2   3      814.41      611.10    172.82 o 
 -10  -1   3      885.44     1078.29    183.66 o 
  -9  -1   3     1113.73     1189.25    178.07 o 
  -8  -1   3     1550.75     1874.88    173.85 o 
  -7  -1   3     6134.09     6888.92    261.76 o 
  -6  -1   3     9182.47     9628.31    382.15 o 
  -5  -1   3     8310.23     8272.09    282.86 o 
  -4  -1   3     4568.30     4380.19    198.04 o 
  -3  -1   3     9865.25    10215.96    329.37 o 
  -2  -1   3    12135.66    13096.50    604.48 o 
  -1  -1   3    34399.70    35032.88   1558.02 o 
   0  -1   3    32725.71    32362.17   1439.97 o 
   1  -1   3     3905.36     3910.03    132.50 o 
   2  -1   3     9436.03     8991.09    293.94 o 
   3  -1   3     4766.71     4409.50    163.52 o 
   4  -1   3     6942.75     6492.20    232.42 o 
   5  -1   3     8804.78     7799.79    279.15 o 
   6  -1   3     5125.12     4879.42    215.86 o 
   7  -1   3     2567.83     2411.60    182.55 o 
   8  -1   3     1457.64     1552.70    183.78 o 
   9  -1   3      627.14      570.17    170.14 o 
 -10   0   3     1077.50      806.25    177.84 o 
  -9   0   3      588.50      712.24    143.34 o 
  -8   0   3     1222.82     1455.98    174.51 o 
  -7   0   3     2704.65     2960.98    137.52 o 
  -6   0   3     6792.69     7665.18    269.60 o 
  -5   0   3     3789.28     3913.37    161.90 o 
  -4   0   3     5801.15     6312.53    212.21 o 
  -3   0   3     5276.37     5742.89    190.35 o 
  -2   0   3     4039.03     4112.86    137.49 o 
  -1   0   3    18348.72    16599.51    744.11 o 
   0   0   3    11042.03    11033.81    369.83 o 
   1   0   3     8992.51     8479.01    290.02 o 
   2   0   3    11706.40    10994.27    621.85 o 
   3   0   3     2582.87     2382.29    102.64 o 
   4   0   3     3086.38     2791.49    122.78 o 
   5   0   3     3567.40     3215.71    145.17 o 
   6   0   3     2227.52     2047.81    248.66 o 
   7   0   3     1482.94     1321.04    154.46 o 
   8   0   3     1921.45     1958.28    199.33 o 
 -10   1   3      761.76      482.59    158.27 o 
  -9   1   3      205.84      313.57    130.25 o 
  -8   1   3      766.39      626.87    121.19 o 
  -7   1   3      279.57      208.02     93.21 o 
  -6   1   3     5209.75     6041.82    212.14 o 
  -5   1   3     7130.65     7936.93    263.46 o 
  -4   1   3     5543.10     6442.99    285.18 o 
  -3   1   3     4078.54     3897.13    192.39 o 
  -2   1   3     3852.32     4334.09    204.24 o 
  -1   1   3      344.55      469.05     77.09 o 
   0   1   3    20611.15    20819.50    690.30 o 
   1   1   3     3440.80     2932.40    117.60 o 
   2   1   3     6994.23     7089.07    236.73 o 
   3   1   3     3650.92     3727.05    143.30 o 
   4   1   3      729.00      703.82     82.96 o 
   5   1   3      918.72     1020.26     83.80 o 
   6   1   3      305.43      341.80     69.16 o 
   7   1   3      371.32      522.81    123.25 o 
   8   1   3      826.06     1111.99    166.24 o 
 -11   2   3      217.73      253.50    169.11 o 
 -10   2   3      380.91      355.68    160.05 o 
  -9   2   3      531.81      731.39    143.01 o 
  -8   2   3        5.29       95.75     88.38 o 
  -7   2   3       69.36       13.47     74.91 o 
  -6   2   3      415.64      587.58     95.04 o 
  -5   2   3      955.20      866.28     90.77 o 
  -4   2   3      750.32      785.18     74.86 o 
  -3   2   3      409.36      390.62     28.95 o 
  -2   2   3       61.59       51.59     17.58 o 
  -1   2   3      151.26      140.33     47.69 o 
   0   2   3      562.74      562.48     43.74 o 
   1   2   3      817.02      790.13     58.36 o 
   2   2   3     1047.06     1054.59     59.01 o 
   3   2   3      427.41      362.25     45.28 o 
   4   2   3      412.27      417.01     58.70 o 
   5   2   3      183.74      242.07     65.19 o 
   6   2   3       92.37        7.46     97.86 o 
   7   2   3      138.53      169.48    110.77 o 
   8   2   3       17.98     -153.10    117.90 o 
 -11   3   3       28.56      177.23    163.38 o 
 -10   3   3       15.60       13.28    138.51 o 
  -9   3   3       94.07     -155.45    103.87 o 
  -8   3   3        6.85     -102.23     85.84 o 
  -7   3   3      225.69      160.89     81.86 o 
  -6   3   3       28.52      -20.51     56.79 o 
  -5   3   3       16.24      -55.52     49.75 o 
  -4   3   3      226.51      254.86     63.32 o 
  -3   3   3       47.52       36.87     22.34 o 
  -2   3   3     1117.13     1331.67     58.63 o 
  -1   3   3      795.16      851.61     38.18 o 
   0   3   3       79.99       74.60     56.91 o 
   1   3   3      523.21      504.31     32.82 o 
   2   3   3      202.26      195.24     34.16 o 
   3   3   3      210.66      186.20     44.16 o 
   4   3   3       87.63      111.19     75.89 o 
   5   3   3        5.53     -104.90     69.93 o 
   6   3   3       14.77      -46.89     87.30 o 
   7   3   3       13.50       27.93    121.19 o 
 -11   4   3      192.73     -150.29    154.46 o 
 -10   4   3      476.06      208.63    151.46 o 
  -9   4   3      119.31     -126.49    110.58 o 
  -8   4   3      299.77      108.28     97.20 o 
  -7   4   3     1379.36     1296.73    143.25 o 
  -6   4   3     1245.77     1097.44    124.24 o 
  -5   4   3      509.99      433.59     80.54 o 
  -4   4   3     1164.29     1230.68     85.44 o 
  -3   4   3     2758.00     3225.31    114.31 o 
  -2   4   3     2428.64     2802.55     94.16 o 
  -1   4   3     3357.74     4100.76    181.20 o 
   0   4   3     1022.94     1154.66     76.69 o 
   1   4   3      377.40      328.59     71.11 o 
   2   4   3     2034.73     1846.60     89.06 o 
   3   4   3      756.80      669.86    112.64 o 
   4   4   3      390.65      393.51    102.32 o 
   5   4   3      122.69       40.51     83.17 o 
   6   4   3       66.49      138.98    107.06 o 
   7   4   3      212.76       66.93    131.42 o 
 -11   5   3      503.74      222.52    151.23 o 
 -10   5   3      842.16      921.20    178.07 o 
  -9   5   3      617.87      595.98    134.99 o 
  -8   5   3     2223.11     1922.75    186.90 o 
  -7   5   3     2851.85     2532.39    199.66 o 
  -6   5   3     2695.14     2363.14    147.96 o 
  -5   5   3     3007.18     3161.60    155.39 o 
  -4   5   3      884.26      855.57     60.07 o 
  -3   5   3     4159.56     5083.73    160.01 o 
  -2   5   3     5225.16     5879.86    175.13 o 
  -1   5   3     2904.03     3364.88    145.95 o 
   0   5   3     2479.10     2577.13    127.18 o 
   1   5   3     2335.28     2465.42    185.07 o 
   2   5   3     1753.30     1758.38    162.35 o 
   3   5   3     2205.61     2494.47    201.73 o 
   4   5   3     1064.74      940.68    148.13 o 
   5   5   3      770.89      549.38    129.31 o 
   6   5   3       99.32      127.15    121.42 o 
 -11   6   3      699.85      946.12    190.84 o 
 -10   6   3      799.81      734.58    171.83 o 
  -9   6   3     1926.23     1765.94    198.40 o 
  -8   6   3     3109.28     2947.95    206.73 o 
  -7   6   3     3257.77     3300.98    171.78 o 
  -6   6   3     3554.28     3436.26    169.92 o 
  -5   6   3     2778.25     3131.30    341.34 o 
  -4   6   3     2735.90     3099.90    118.58 o 
  -3   6   3     4806.08     5359.07    169.54 o 
  -2   6   3     7215.53     7599.91    222.86 o 
  -1   6   3     6512.17     6402.31    279.01 o 
   0   6   3     2300.95     2229.92    124.25 o 
   1   6   3     2397.24     2366.67    191.40 o 
   2   6   3     1411.09     1239.89    155.92 o 
   3   6   3     2415.82     2050.56    189.38 o 
   4   6   3     2544.70     2086.84    202.10 o 
   5   6   3     1261.34      945.14    163.57 o 
   6   6   3      295.77      214.07    136.82 o 
 -10   7   3      895.23      603.73    154.65 o 
  -9   7   3     2755.41     2362.12    157.72 o 
  -8   7   3     3506.31     3309.64    180.52 o 
  -7   7   3     4325.59     4212.85    205.08 o 
  -6   7   3     4245.30     4495.32    210.65 o 
  -5   7   3     2552.39     2879.71    156.31 o 
  -4   7   3     3149.51     3394.70    128.81 o 
  -3   7   3     4956.53     5702.48    181.40 o 
  -2   7   3     8240.11     8465.04    250.53 o 
  -1   7   3     7171.99     7206.64    367.53 o 
   0   7   3     4186.35     4015.08    266.36 o 
   1   7   3     1159.89     1225.86    155.54 o 
   2   7   3     1758.92     1904.68    189.48 o 
   3   7   3     1225.61     1233.74    171.41 o 
   4   7   3     1353.36     1357.84    181.69 o 
   5   7   3     1061.27      881.77    173.57 o 
 -10   8   3      673.59      715.62    160.99 o 
  -9   8   3     1645.66     1744.96    201.87 o 
  -8   8   3     2529.18     2451.17    161.39 o 
  -7   8   3     4247.98     4283.20    210.47 o 
  -6   8   3     4397.17     4793.33    422.93 o 
  -5   8   3     2512.50     2470.09    145.67 o 
  -4   8   3     1784.20     1720.74     91.57 o 
  -3   8   3     3426.73     3529.96    183.14 o 
  -2   8   3     1552.67     1583.07    119.27 o 
  -1   8   3     4607.07     4109.19    196.58 o 
   0   8   3     3154.64     2884.97    228.57 o 
   1   8   3     1997.66     1913.32    196.19 o 
   2   8   3     2225.92     2066.42    208.67 o 
   3   8   3      920.93      895.62    170.00 o 
   4   8   3      638.12      654.98    167.37 o 
 -10   9   3      576.15      635.97    168.64 o 
  -9   9   3      632.79      666.11    153.90 o 
  -8   9   3      711.43      873.70    145.41 o 
  -7   9   3     2384.67     2650.15    169.45 o 
  -6   9   3     4017.47     4199.63    207.33 o 
  -5   9   3     3053.23     2868.62    160.57 o 
  -4   9   3     4182.39     4272.81    157.23 o 
  -3   9   3     1997.46     1922.80     95.43 o 
  -2   9   3      901.42      775.35     98.20 o 
  -1   9   3     2475.47     2411.16    209.43 o 
   0   9   3     1818.06     1805.37    199.62 o 
   1   9   3     1676.34     1619.41    204.17 o 
   2   9   3      973.76      890.13    173.43 o 
   3   9   3      468.14      338.40    145.50 o 
  -9  10   3      367.06      367.27    142.03 o 
  -8  10   3      236.67      103.59    127.19 o 
  -7  10   3      957.17     1219.19    177.04 o 
  -6  10   3     1745.29     1880.31    147.96 o 
  -5  10   3     1646.01     1671.78    127.77 o 
  -4  10   3     1453.51     1384.74    137.73 o 
  -3  10   3      269.53      171.01     92.04 o 
  -2  10   3      577.59      287.06     91.32 o 
  -1  10   3      673.89      607.81    150.33 o 
   0  10   3     1135.51      824.37    158.08 o 
   1  10   3      763.87      767.58    172.16 o 
  -8  11   3      121.90      175.30    133.62 o 
  -7  11   3      201.99      136.16    139.96 o 
  -6  11   3     1026.61     1185.16    162.11 o 
  -5  11   3      846.25     1196.80    230.59 o 
  -4  11   3      440.58      346.10    179.67 o 
  -3  11   3      398.73      146.73    106.06 o 
  -2  11   3      293.21       34.36    144.04 o 
  -1  11   3      163.99      180.09    138.18 o 
  -4  12   3      123.94       75.85    189.34 o 
   0 -12   4       28.05      -40.88    175.44 o 
   1 -12   4       72.15      179.34    173.75 o 
   2 -12   4       47.31      -42.85    150.10 o 
   3 -12   4        1.88      -36.84    141.70 o 
   4 -12   4        1.40      135.62    110.63 o 
   5 -12   4        9.91       59.33    120.86 o 
   6 -12   4        0.33       98.75    127.10 o 
  -2 -11   4      120.91       44.07    197.55 o 
  -1 -11   4      153.34      -25.44    182.91 o 
   0 -11   4      139.95       31.59    161.27 o 
   1 -11   4      142.62       -4.18    144.65 o 
   2 -11   4      109.41      368.49    149.21 o 
   3 -11   4        4.26     -135.74    138.74 o 
   4 -11   4       15.07       53.45     78.86 o 
   5 -11   4      100.43      151.78     90.22 o 
   6 -11   4      180.03      170.38    113.30 o 
   7 -11   4      117.51      -83.59    116.07 o 
  -4 -10   4      121.00       73.08    188.59 o 
  -3 -10   4      120.90       58.29    185.86 o 
  -2 -10   4      199.08      270.21    175.07 o 
  -1 -10   4      208.84       89.41    150.66 o 
   0 -10   4      849.45      610.96    175.91 o 
   1 -10   4     1281.90     1574.40    215.06 o 
   2 -10   4      850.49      716.19    157.84 o 
   3 -10   4      232.59      219.46     68.59 o 
   4 -10   4      334.31      350.36    107.65 o 
   5 -10   4      691.71      539.16     94.61 o 
   6 -10   4      648.70      555.95    144.61 o 
   7 -10   4      779.42      603.63    154.51 o 
   8 -10   4      252.59      390.13    142.07 o 
  -5  -9   4      859.12      890.96    232.21 o 
  -4  -9   4      840.73     1647.71    250.54 o 
  -3  -9   4      589.43     1111.52    203.37 o 
  -2  -9   4     1005.07     1307.85    211.87 o 
  -1  -9   4     2011.97     2328.04    253.17 o 
   0  -9   4     2215.62     2427.12    252.51 o 
   1  -9   4     3203.11     3227.22    267.30 o 
   2  -9   4     2086.49     1971.92    193.56 o 
   3  -9   4     1158.52     1143.44     96.11 o 
   4  -9   4     1035.70     1017.67     97.99 o 
   5  -9   4     1271.41     1428.40    120.83 o 
   6  -9   4     1226.96     1255.52    166.71 o 
   7  -9   4     2127.02     2271.01    211.35 o 
   8  -9   4     1009.83     1567.55    202.38 o 
  -6  -8   4     1053.87      990.79    129.12 o 
  -5  -8   4     1757.84     2103.95    257.51 o 
  -4  -8   4     1129.04     1702.16    224.30 o 
  -3  -8   4     2307.65     2806.12    271.10 o 
  -2  -8   4     1509.09     2041.36    226.04 o 
  -1  -8   4     3583.32     3876.62    298.41 o 
   0  -8   4     2826.31     2912.99    250.40 o 
   1  -8   4     3698.54     3377.65    264.48 o 
   2  -8   4     6656.29     5901.25    230.23 o 
   3  -8   4     4769.39     4410.40    189.20 o 
   4  -8   4     2222.02     2155.19    128.38 o 
   5  -8   4     2296.04     2340.65    175.16 o 
   6  -8   4     1287.30     1094.59    115.39 o 
   7  -8   4     2764.26     2869.44    238.71 o 
   8  -8   4     2326.64     2513.15    226.51 o 
   9  -8   4     1060.40     1170.52    193.89 o 
  -7  -7   4      801.54      870.77    121.28 o 
  -6  -7   4     1165.51     1107.15    118.26 o 
  -5  -7   4     1922.42     2034.32    144.98 o 
  -4  -7   4     4162.03     4836.73    341.17 o 
  -3  -7   4     6090.47     6494.30    409.84 o 
  -2  -7   4     5401.00     6441.68    393.36 o 
  -1  -7   4     4089.69     4545.17    310.10 o 
   0  -7   4     3015.52     2897.83    237.87 o 
   1  -7   4     3842.28     3707.04    259.32 o 
   2  -7   4     9542.11     8158.49    293.36 o 
   3  -7   4     8001.13     7400.96    275.24 o 
   4  -7   4     6134.47     5893.07    237.53 o 
   5  -7   4     2811.63     2737.44    139.59 o 
   6  -7   4     2120.00     2345.74    132.13 o 
   7  -7   4     2251.93     2532.92    143.92 o 
   8  -7   4     2790.68     3287.96    247.11 o 
   9  -7   4     1775.61     2353.29    240.21 o 
  -7  -6   4     1019.24     1079.28    115.38 o 
  -6  -6   4     1241.19     1488.81    127.98 o 
  -5  -6   4     1002.12     1034.68    145.99 o 
  -4  -6   4     7011.18     8064.52    465.41 o 
  -3  -6   4     7328.53     8552.36    481.13 o 
  -2  -6   4     6289.70     7039.87    410.36 o 
  -1  -6   4     6314.27     6270.18    366.10 o 
   0  -6   4     4185.55     3948.15    262.27 o 
   1  -6   4     5496.67     4753.62    185.08 o 
   2  -6   4     9960.25     8774.29    307.88 o 
   3  -6   4    11677.77    10961.88    369.28 o 
   4  -6   4     8353.18     7821.63    281.87 o 
   5  -6   4     3085.56     3081.57    146.57 o 
   6  -6   4     2709.57     3003.87    151.14 o 
   7  -6   4     1846.85     1937.73    130.15 o 
   8  -6   4     2472.13     2993.11    242.70 o 
   9  -6   4     1784.14     2129.45    229.51 o 
  -8  -5   4     1248.62     1303.73    123.70 o 
  -7  -5   4     1562.06     1628.20    126.92 o 
  -6  -5   4     1597.33     1907.27    129.59 o 
  -5  -5   4     1971.63     2105.91    124.38 o 
  -4  -5   4     6329.92     6936.71    395.57 o 
  -3  -5   4     8475.53     8559.12    462.36 o 
  -2  -5   4     8293.08     9590.24    504.27 o 
  -1  -5   4     5572.04     5597.93    324.84 o 
   0  -5   4     5648.81     5030.06    295.97 o 
   1  -5   4     2648.57     2220.65    105.33 o 
   2  -5   4     9857.47     8947.02    301.38 o 
   3  -5   4     8724.81     7950.41    275.66 o 
   4  -5   4     6100.16     6075.28    227.27 o 
   5  -5   4     4471.53     4331.60    182.42 o 
   6  -5   4     2794.75     3016.25    147.81 o 
   7  -5   4     2512.35     2644.98    144.01 o 
   8  -5   4     1841.16     2019.25    217.12 o 
   9  -5   4     1047.39     1071.06    173.00 o 
  -9  -4   4      599.16      323.48    138.37 o 
  -8  -4   4     1100.54     1046.73    108.69 o 
  -7  -4   4     1814.33     1847.43    122.36 o 
  -6  -4   4     1496.41     1640.80    110.80 o 
  -5  -4   4      905.35      980.95     85.20 o 
  -4  -4   4     1754.27     1709.01    153.10 o 
  -3  -4   4     5198.76     5837.30    328.03 o 
  -2  -4   4     6372.30     7256.20    389.47 o 
  -1  -4   4     9928.73     9693.64    490.57 o 
   0  -4   4     3702.12     2914.96    198.63 o 
   1  -4   4    11423.27    11251.27    366.11 o 
   2  -4   4     6770.35     6272.84    217.23 o 
   3  -4   4     2115.19     2171.69    101.94 o 
   4  -4   4     3945.53     3562.22    173.12 o 
   5  -4   4     2494.96     2608.42    128.96 o 
   6  -4   4     1857.31     1964.30    119.01 o 
   7  -4   4     1992.76     2133.69    220.20 o 
   8  -4   4      893.31      668.03    137.99 o 
   9  -4   4      564.51      500.71    168.31 o 
  -9  -3   4      112.76       81.95    110.34 o 
  -8  -3   4      708.53     1026.05    148.93 o 
  -7  -3   4     1664.37     1625.58    113.35 o 
  -6  -3   4     1995.23     1926.61    152.87 o 
  -5  -3   4     1131.24     1139.47     85.91 o 
  -4  -3   4     1102.94     1265.75     79.39 o 
  -3  -3   4      906.22      884.35    104.71 o 
  -2  -3   4     3859.84     3844.05    228.86 o 
  -1  -3   4     3401.46     3135.61    199.05 o 
   0  -3   4     2021.91     1982.59    131.89 o 
   1  -3   4     6938.49     6739.14    225.93 o 
   2  -3   4      490.33      499.12     48.30 o 
   3  -3   4     1628.39     1558.19     83.39 o 
   4  -3   4     1583.12     1499.30    225.92 o 
   5  -3   4     1631.91     1658.24    102.28 o 
   6  -3   4     1076.46     1054.69     93.15 o 
   7  -3   4      906.26      767.05     91.42 o 
   8  -3   4      579.89      464.85     84.69 o 
   9  -3   4      208.43      102.27    148.55 o 
 -10  -2   4        2.19       78.95    133.72 o 
  -9  -2   4        5.93      -15.49    104.99 o 
  -8  -2   4       39.42       50.97     89.93 o 
  -7  -2   4      159.00      128.67     66.23 o 
  -6  -2   4      292.77      412.12     59.42 o 
  -5  -2   4      267.52      268.34     49.88 o 
  -4  -2   4      114.63      156.06     37.05 o 
  -3  -2   4        8.59      -21.21     48.67 o 
  -2  -2   4     2822.37     2910.69    178.59 o 
  -1  -2   4     1001.69     1069.14     90.49 o 
   0  -2   4     3303.29     3190.90    175.87 o 
   1  -2   4       15.46      -12.78     17.64 o 
   2  -2   4      291.87      279.10     39.12 o 
   3  -2   4      816.71      743.21     76.32 o 
   4  -2   4        6.86      -27.39     39.81 o 
   5  -2   4       28.07      -31.74     48.77 o 
   6  -2   4       10.00       17.34     79.74 o 
   7  -2   4       55.68       19.68     63.00 o 
   8  -2   4      313.10      232.77     84.42 o 
 -10  -1   4       27.20      162.87    130.29 o 
  -9  -1   4       59.08       71.34    116.02 o 
  -8  -1   4      182.05      110.20     95.23 o 
  -7  -1   4       34.98       68.40     51.20 o 
  -6  -1   4       40.45        4.02     41.75 o 
  -5  -1   4       15.24       -6.84     31.53 o 
  -4  -1   4     2536.87     2753.20    111.35 o 
  -3  -1   4       66.99       45.87     30.74 o 
  -2  -1   4      434.30      553.98     61.49 o 
  -1  -1   4      401.47      347.84     53.13 o 
   0  -1   4     1056.75     1096.71     59.18 o 
   1  -1   4     2528.20     2412.39     86.75 o 
   2  -1   4      100.80       74.66     31.45 o 
   3  -1   4      798.39      827.34     63.07 o 
   4  -1   4      215.54      221.14     46.88 o 
   5  -1   4      242.96      199.95     55.52 o 
   6  -1   4      146.48       26.72     59.33 o 
   7  -1   4      375.12      349.37    132.05 o 
   8  -1   4        2.15      -15.11    102.32 o 
 -10   0   4      185.14       93.07    135.55 o 
  -9   0   4      428.56      389.19    123.21 o 
  -8   0   4     1158.53     1471.94    170.94 o 
  -7   0   4      594.15      755.71    123.25 o 
  -6   0   4     1701.65     1805.03     91.90 o 
  -5   0   4     1976.45     2101.85     98.59 o 
  -4   0   4     1976.33     2135.22    163.78 o 
  -3   0   4     2222.48     2192.64     88.36 o 
  -2   0   4     2464.77     2776.31    288.63 o 
  -1   0   4     2688.25     2580.73    107.79 o 
   0   0   4     2651.15     2526.71    144.96 o 
   1   0   4     6830.81     6495.22    178.70 o 
   2   0   4     4153.21     3913.68    144.12 o 
   3   0   4      132.67       20.32     49.52 o 
   4   0   4      816.62      873.69     72.43 o 
   5   0   4      799.61      652.68    111.07 o 
   6   0   4     1004.81      883.24     92.53 o 
   7   0   4     1620.70     1429.51    163.57 o 
   8   0   4      166.65      228.86    131.04 o 
 -11   1   4      450.47      140.01    153.85 o 
 -10   1   4     1041.83      966.68    169.30 o 
  -9   1   4     1781.90     2069.00    216.56 o 
  -8   1   4     1482.02     1714.31    164.18 o 
  -7   1   4     3058.71     2969.31    203.14 o 
  -6   1   4     2959.44     3267.71    129.64 o 
  -5   1   4     5595.06     6090.59    277.81 o 
  -4   1   4     6693.11     6868.40    413.90 o 
  -3   1   4     8397.71     9617.09    522.84 o 
  -1   1   4     2617.38     2482.18    103.32 o 
   0   1   4     5825.22     5282.36    208.84 o 
   1   1   4    15336.55    14488.07    492.12 o 
   2   1   4     5600.77     4698.38    441.94 o 
   3   1   4     2091.49     1844.40     96.03 o 
   4   1   4      563.98      462.04     61.61 o 
   5   1   4      729.61      667.35     78.08 o 
   6   1   4     2177.64     2117.11    185.63 o 
   7   1   4     1786.71     2069.28    201.45 o 
   8   1   4      753.60      873.56    160.19 o 
 -11   2   4      902.01     1240.17    217.22 o 
 -10   2   4     1918.86     2333.20    248.71 o 
  -9   2   4     3215.36     3363.90    256.88 o 
  -8   2   4     1311.61     1548.91    167.42 o 
  -7   2   4     3382.30     3563.47    225.76 o 
  -6   2   4     3706.91     3697.33    215.06 o 
  -5   2   4     8452.94     8808.44    418.01 o 
  -4   2   4    15809.35    16454.90    724.35 o 
  -3   2   4    15316.45    18404.35    525.24 o 
  -2   2   4     1039.13     1078.74     46.99 o 
  -1   2   4    11812.47    11815.03    405.70 o 
   0   2   4     5127.72     5145.59    192.52 o 
   1   2   4    16853.88    15390.77    524.47 o 
   2   2   4    11637.62    11654.36    378.64 o 
   3   2   4     6651.92     6706.99    239.62 o 
   4   2   4     1590.56     1709.34    163.29 o 
   5   2   4     1682.27     1673.85    169.20 o 
   6   2   4     1362.00     1547.27    176.01 o 
   7   2   4     1359.62     1477.52    193.84 o 
   8   2   4     1115.62     1206.89    192.20 o 
 -11   3   4     1210.81     1255.00    214.26 o 
 -10   3   4     3394.30     3544.65    281.52 o 
  -9   3   4     4526.80     4575.44    301.04 o 
  -8   3   4     3029.48     3241.26    229.80 o 
  -7   3   4     3558.77     3451.01    226.65 o 
  -6   3   4     4008.15     3923.32    227.26 o 
  -4   3   4    22625.38    26306.96    875.04 o 
  -3   3   4    10969.36    12833.44    349.03 o 
  -2   3   4    13695.80    16756.72    635.73 o 
  -1   3   4     5358.30     6117.85    381.40 o 
   0   3   4     6039.72     6124.75    230.52 o 
   1   3   4     6572.97     6414.78    261.48 o 
   2   3   4     8774.48     8493.08    434.25 o 
   3   3   4     6624.29     6261.50    347.46 o 
   4   3   4     3203.89     3272.19    221.63 o 
   5   3   4     1695.18     1624.06    179.57 o 
   6   3   4     1128.34     1512.72    185.02 o 
   7   3   4      981.08      973.16    169.20 o 
 -11   4   4      643.43      532.67    183.24 o 
 -10   4   4     2469.90     2156.72    237.21 o 
  -9   4   4     3860.66     3681.32    272.55 o 
  -8   4   4     4554.10     4579.52    290.20 o 
  -7   4   4     5306.86     4730.80    277.81 o 
  -6   4   4     2762.69     2546.71    180.00 o 
  -5   4   4     5883.74     5927.63    458.84 o 
  -4   4   4    10541.51    11316.91    316.78 o 
  -3   4   4     7834.91     8964.49    256.25 o 
  -2   4   4    16322.12    19423.49    519.17 o 
  -1   4   4     6222.22     7513.92    315.42 o 
   0   4   4     5421.74     5824.36    227.73 o 
   1   4   4     5641.58     5654.93    444.13 o 
   2   4   4     7212.68     7313.50    395.48 o 
   3   4   4     5107.36     4988.19    302.54 o 
   4   4   4     4256.69     3838.32    260.87 o 
   5   4   4     1166.79     1136.73    155.03 o 
   6   4   4     1032.34     1224.31    181.22 o 
 -11   5   4      471.28      274.57    155.64 o 
 -10   5   4      842.90      703.23    161.41 o 
  -9   5   4     2414.93     2140.48    222.38 o 
  -8   5   4     6502.43     5677.25    340.61 o 
  -7   5   4     5073.14     4442.90    277.43 o 
  -6   5   4     4148.71     3953.41    184.50 o 
  -5   5   4     2372.19     2333.02    128.74 o 
  -4   5   4     6020.39     6865.37    210.12 o 
  -3   5   4    11880.05    13925.83    386.18 o 
  -2   5   4     6905.89     8118.21    233.68 o 
  -1   5   4     6948.02     7815.45    295.89 o 
   0   5   4     3113.66     3179.69    150.89 o 
   1   5   4     1627.07     1910.92    164.23 o 
   2   5   4     3804.10     3740.04    251.90 o 
   3   5   4     3180.46     3199.34    236.08 o 
   4   5   4     2595.99     2454.67    209.80 o 
   5   5   4     1742.51     1921.67    193.66 o 
   6   5   4      478.86      508.12    138.18 o 
 -11   6   4      293.79      128.32    150.76 o 
 -10   6   4      269.77      198.02    128.74 o 
  -9   6   4     1421.36     1324.42    185.72 o 
  -8   6   4     4308.24     4069.72    623.70 o 
  -7   6   4     3822.99     3715.14    187.16 o 
  -6   6   4     1579.09     1663.93    169.13 o 
  -5   6   4      720.17      909.05     99.68 o 
  -4   6   4     1833.43     1950.47     91.97 o 
  -3   6   4     4859.75     5495.91    174.07 o 
  -2   6   4     6394.91     7378.81    219.17 o 
  -1   6   4     4171.38     4722.54    204.79 o 
   0   6   4     1976.95     1822.04    116.25 o 
   1   6   4      789.10      671.36    120.20 o 
   2   6   4      764.76      934.01    143.15 o 
   3   6   4     1577.34     1391.12    177.70 o 
   4   6   4      858.27      493.20    126.91 o 
   5   6   4      952.28      752.00    161.79 o 
 -10   7   4       81.96      131.04     94.05 o 
  -9   7   4      346.27      379.22    102.08 o 
  -8   7   4     1440.62     1505.50    134.74 o 
  -7   7   4     2054.29     1888.75    131.10 o 
  -6   7   4     1204.29     1201.27    115.15 o 
  -5   7   4      329.55      301.18     81.67 o 
  -4   7   4      104.33      126.23     62.56 o 
  -3   7   4     1912.98     2145.48    109.26 o 
  -2   7   4     2112.26     2424.19     98.37 o 
  -1   7   4     1442.06     1313.39    105.38 o 
   0   7   4     1314.98     1116.38    103.84 o 
   1   7   4      517.91      565.15    124.19 o 
   2   7   4      435.13      393.32    121.61 o 
   3   7   4      457.88      161.93    118.00 o 
   4   7   4      137.93       22.81    113.63 o 
 -10   8   4        2.71     -168.83    117.43 o 
  -9   8   4        5.18      -45.35     86.46 o 
  -8   8   4       84.63       14.11     88.09 o 
  -7   8   4      259.53      379.56     97.36 o 
  -6   8   4      992.43     1326.09    125.43 o 
  -5   8   4      132.52       16.17     73.19 o 
  -4   8   4       35.54      -58.95     53.71 o 
  -3   8   4      531.47      527.82    117.27 o 
  -2   8   4       14.90      -82.74     73.92 o 
  -1   8   4       16.75       49.84     69.29 o 
   0   8   4      240.35        5.40     96.31 o 
   1   8   4       30.74      -49.56     98.19 o 
   2   8   4      170.49       82.00    118.70 o 
   3   8   4       20.96      -24.92    123.82 o 
  -9   9   4       17.89       -2.96    128.09 o 
  -8   9   4      268.34      209.43    127.36 o 
  -7   9   4      122.10       16.73     93.12 o 
  -6   9   4        0.83      -10.28    168.36 o 
  -5   9   4        0.35     -157.81    105.21 o 
  -4   9   4        2.66     -151.18    135.97 o 
  -3   9   4        1.20       25.00     78.09 o 
  -2   9   4      104.31      116.39     83.80 o 
  -1   9   4        1.44       91.13     85.34 o 
   0   9   4        5.17      -67.82    107.76 o 
   1   9   4        7.59      140.52    122.03 o 
   2   9   4        1.79      -38.53    129.03 o 
  -9  10   4       60.42       77.26    130.06 o 
  -8  10   4      276.07      184.55    131.61 o 
  -7  10   4      193.66      209.49    143.27 o 
  -6  10   4      119.34      -51.77     91.44 o 
  -5  10   4       77.19      -70.36    155.40 o 
  -4  10   4      219.80      238.71    170.52 o 
  -3  10   4      377.72      215.00     97.06 o 
  -2  10   4      198.76        6.90     87.74 o 
  -1  10   4      165.29       57.50    128.13 o 
   0  10   4      198.38      267.39    140.52 o 
   1  10   4      144.19      -55.34    124.85 o 
  -7  11   4      517.95      540.69    147.75 o 
  -6  11   4      461.54      689.10    215.15 o 
  -5  11   4      612.03      610.25    199.90 o 
  -4  11   4      476.76      498.17    203.98 o 
  -3  11   4      395.82      117.43    162.68 o 
  -2  11   4      279.88      263.73    140.76 o 
  -1  11   4      197.07      134.33    142.92 o 
   0 -12   5     1115.16     1179.20    234.86 o 
   1 -12   5     1000.78      686.52    194.50 o 
   2 -12   5      702.53      326.11    169.34 o 
   3 -12   5      652.23      204.40    179.39 o 
   4 -12   5      787.32      615.90    117.88 o 
   5 -12   5     1284.95     1389.14    343.50 o 
  -2 -11   5      737.78      710.37    236.27 o 
  -1 -11   5     1400.93     1197.08    226.18 o 
   0 -11   5     2411.20     2383.05    283.96 o 
   1 -11   5     2521.22     2730.46    289.40 o 
   2 -11   5     2070.65     2250.17    268.52 o 
   3 -11   5     1137.64     1304.43    212.71 o 
   4 -11   5      948.86     1065.30    120.51 o 
   5 -11   5     1683.85     2084.45    248.03 o 
   6 -11   5     1910.39     2088.81    227.21 o 
  -4 -10   5     1432.49     2053.98    288.93 o 
  -3 -10   5      988.93     1222.62    253.64 o 
  -2 -10   5      665.27      491.13    184.17 o 
  -1 -10   5     1634.95     1612.98    240.68 o 
   0 -10   5     2428.16     2882.67    273.12 o 
   1 -10   5     2715.12     2698.92    259.65 o 
   2 -10   5     2753.90     2280.07    249.98 o 
   3 -10   5     1339.24     1302.46    255.99 o 
   4 -10   5     1531.80     1572.45    130.04 o 
   5 -10   5     2269.57     2106.48    146.56 o 
   6 -10   5     1613.12     1717.55    204.87 o 
   7 -10   5     1431.08     1709.95    212.95 o 
  -5  -9   5      995.18      861.25    120.63 o 
  -4  -9   5     1476.43     1928.99    272.32 o 
  -3  -9   5      908.48     1397.73    226.32 o 
  -2  -9   5     1785.24     2211.07    260.26 o 
  -1  -9   5     1422.31     1742.94    210.41 o 
   0  -9   5     3080.08     3422.66    282.50 o 
   1  -9   5     3501.22     3778.20    296.63 o 
   2  -9   5     2604.36     2746.84    239.32 o 
   3  -9   5     2273.28     2153.32    127.90 o 
   4  -9   5     1709.12     1617.17    120.55 o 
   5  -9   5     1607.10     1594.13    124.51 o 
   6  -9   5     1400.46     1404.05    177.86 o 
   7  -9   5     1670.27     2085.38    229.23 o 
   8  -9   5     1346.11     1653.25    215.29 o 
  -6  -8   5      355.08      303.90     97.70 o 
  -5  -8   5      799.51      970.69    146.81 o 
  -4  -8   5     1039.28     1394.45    217.92 o 
  -3  -8   5     2205.51     2738.49    262.37 o 
  -2  -8   5     1194.79     1493.67    202.95 o 
  -1  -8   5      919.77      988.55    172.39 o 
   0  -8   5     1444.87     1657.10    192.39 o 
   1  -8   5     1814.94     1919.56    211.54 o 
   2  -8   5     2527.16     2419.30    128.14 o 
   3  -8   5     2505.58     2329.43    127.65 o 
   4  -8   5     1096.65     1306.95    138.69 o 
   5  -8   5      951.96      994.66    112.63 o 
   6  -8   5      798.74      910.90    212.80 o 
   7  -8   5      786.11      932.21    109.72 o 
   8  -8   5      649.42      929.08    172.63 o 
  -7  -7   5       52.35      -75.26     90.42 o 
  -6  -7   5      100.41      -49.80     83.10 o 
  -5  -7   5       72.00       84.39    110.44 o 
  -4  -7   5      230.89       40.60    123.86 o 
  -3  -7   5     3085.31     3694.14    286.73 o 
  -2  -7   5      390.70      468.32    126.07 o 
  -1  -7   5     1156.34     1484.66    180.89 o 
   0  -7   5      422.01      298.74    110.86 o 
   1  -7   5      496.54      398.53    116.02 o 
   2  -7   5     1320.72     1180.84     87.26 o 
   3  -7   5      916.55      827.55     81.73 o 
   4  -7   5      601.90      564.05     70.81 o 
   5  -7   5     1287.35     1306.76    158.69 o 
   6  -7   5      490.99      550.10     84.94 o 
   7  -7   5      341.53      317.36    149.47 o 
   8  -7   5      145.25       20.28    123.91 o 
   9  -7   5       92.70        9.53    130.67 o 
  -7  -6   5       69.42      -61.61     82.01 o 
  -6  -6   5        7.40       -4.17     67.59 o 
  -5  -6   5       51.89       35.71     98.56 o 
  -4  -6   5       28.39      -21.17     98.42 o 
  -3  -6   5       32.41      -66.04     93.64 o 
  -2  -6   5      308.83      389.99    114.15 o 
  -1  -6   5      142.27      110.81     91.76 o 
   0  -6   5       10.90       97.91     79.41 o 
   1  -6   5       56.39       18.38     35.53 o 
   2  -6   5       88.93       99.96     61.45 o 
   3  -6   5        3.78      -46.62     74.09 o 
   4  -6   5       48.78       74.28     73.31 o 
   5  -6   5       65.25       32.86     76.97 o 
   6  -6   5      109.60       23.46     68.68 o 
   7  -6   5       52.10       80.14    126.65 o 
   8  -6   5        9.59      -97.11    107.90 o 
   9  -6   5       17.84       98.42    121.75 o 
  -8  -5   5       26.14       -8.68    242.02 o 
  -7  -5   5       57.10      103.37     74.10 o 
  -6  -5   5       21.50       18.41     65.71 o 
  -5  -5   5      321.77      325.76     82.65 o 
  -4  -5   5      475.95      303.53    103.91 o 
  -3  -5   5      252.47      289.17    104.52 o 
  -2  -5   5      177.47       28.58     83.69 o 
  -1  -5   5      283.27      175.16     77.02 o 
   0  -5   5      213.49       15.58     80.45 o 
   1  -5   5     1215.24     1137.83     69.79 o 
   2  -5   5       96.74      159.00     63.88 o 
   3  -5   5      452.47      420.41     52.68 o 
   4  -5   5      866.99      918.79     78.98 o 
   5  -5   5      360.80      333.77     69.58 o 
   6  -5   5       66.78       64.95     60.81 o 
   7  -5   5       10.13      101.07     94.15 o 
   8  -5   5        7.02       31.17     80.71 o 
   9  -5   5      148.05      142.03    133.30 o 
  -9  -4   5      403.51      306.58    128.84 o 
  -8  -4   5      347.27      327.23    120.44 o 
  -7  -4   5      476.16      535.09     85.20 o 
  -6  -4   5      540.85      625.10     83.39 o 
  -5  -4   5     1296.23     1548.99    110.81 o 
  -4  -4   5     1339.82     1632.50    160.85 o 
  -3  -4   5     2851.03     3005.27    211.26 o 
  -2  -4   5     4311.74     3961.06    248.99 o 
  -1  -4   5     4095.88     3759.47    241.01 o 
   0  -4   5     2685.36     2404.64    161.50 o 
   1  -4   5     2017.21     1973.72     88.25 o 
   2  -4   5       42.38       12.52     24.91 o 
   3  -4   5     1895.77     1781.94    154.84 o 
   4  -4   5     2859.46     2846.96    134.25 o 
   5  -4   5     2351.12     2280.82    124.73 o 
   6  -4   5      849.30      798.16     92.04 o 
   7  -4   5      374.74      294.99     80.37 o 
   8  -4   5      128.90      110.42     84.39 o 
   9  -4   5      318.10      418.76    157.14 o 
  -9  -3   5      952.76      919.74    165.96 o 
  -8  -3   5     1667.04     1784.06    172.63 o 
  -7  -3   5     2157.31     2255.75    131.17 o 
  -6  -3   5     2913.73     2866.36    139.26 o 
  -5  -3   5     2104.97     2004.69    107.59 o 
  -4  -3   5     1078.10     1120.14     77.84 o 
  -3  -3   5     5409.26     6201.65    334.74 o 
  -2  -3   5     9079.19     8243.25    423.97 o 
  -1  -3   5     9277.33     8485.53    420.59 o 
   0  -3   5    11949.70    10919.03    524.08 o 
   1  -3   5     2039.52     2037.92     87.36 o 
   2  -3   5     5743.20     5999.29    209.62 o 
   3  -3   5     2962.29     2957.89    126.94 o 
   4  -3   5     5616.33     5892.83    382.19 o 
   5  -3   5     5213.49     5201.96    224.91 o 
   6  -3   5     1886.91     2065.99    144.14 o 
   7  -3   5      706.38      912.67     99.22 o 
   8  -3   5      349.19      365.83    123.06 o 
 -10  -2   5      578.10      391.53    157.47 o 
  -9  -2   5      855.72      923.45    170.94 o 
  -8  -2   5     2408.66     2533.61    200.93 o 
  -7  -2   5     4581.01     4752.82    196.45 o 
  -6  -2   5     5780.23     5429.73    208.53 o 
  -5  -2   5     6324.82     5749.65    216.42 o 
  -4  -2   5     4371.58     3993.87    155.15 o 
  -3  -2   5     8728.21     8839.00    437.39 o 
  -2  -2   5    11972.12    11369.09    552.71 o 
  -1  -2   5    19948.01    18060.75    831.69 o 
   0  -2   5     9311.55     9220.84    324.47 o 
   1  -2   5     7197.50     6924.61    193.66 o 
   2  -2   5     6612.72     6551.99    223.44 o 
   3  -2   5     2833.09     2542.19    113.07 o 
   4  -2   5     5864.82     5466.54    210.51 o 
   5  -2   5     6648.10     6680.92    411.95 o 
   6  -2   5     3674.06     3844.14    231.44 o 
   7  -2   5     1458.57     1680.99    127.37 o 
   8  -2   5     1123.10     1076.65    162.35 o 
 -10  -1   5     1347.48     1712.72    219.19 o 
  -9  -1   5     1371.14     1117.20    162.96 o 
  -8  -1   5     3062.71     3398.58    249.84 o 
  -7  -1   5     5560.77     5468.82    212.54 o 
  -6  -1   5     7506.03     7192.28    255.18 o 
  -5  -1   5     9514.37     8950.49    302.47 o 
  -4  -1   5     7747.70     7673.55    259.96 o 
  -3  -1   5     4047.55     3762.08    178.31 o 
  -2  -1   5    10281.69     9803.89    466.49 o 
  -1  -1   5    22623.55    22404.52   1017.28 o 
   0  -1   5    21676.50    21532.67    719.70 o 
   1  -1   5    16943.10    16586.47    439.81 o 
   2  -1   5    12634.49    12867.16    412.99 o 
   3  -1   5     6016.50     5938.95    214.23 o 
   4  -1   5     3313.03     3209.94    175.54 o 
   5  -1   5     4860.35     5104.93    273.84 o 
   6  -1   5     2970.98     3347.74    163.66 o 
   7  -1   5     2658.14     2634.24    208.67 o 
   8  -1   5     1727.83     1955.37    200.51 o 
 -10   0   5     1801.63     2349.02    246.88 o 
  -9   0   5     1948.14     2385.58    228.81 o 
  -8   0   5     2032.81     2184.89    183.52 o 
  -7   0   5     4172.51     4677.90    281.14 o 
  -6   0   5    10672.22    11179.74    801.04 o 
  -5   0   5    10660.67    10410.56    341.31 o 
  -4   0   5    19707.52    18978.46    596.83 o 
  -3   0   5     4402.13     3855.21    407.56 o 
  -2   0   5     5235.83     5330.98    262.09 o 
  -1   0   5    13833.71    14207.86    484.25 o 
   0   0   5    14214.67    13606.85    715.29 o 
   1   0   5    13503.20    12945.70    345.48 o 
   2   0   5    17642.57    15639.68    727.40 o 
   3   0   5     3495.28     3333.54    138.80 o 
   4   0   5     3542.72     3709.58    159.92 o 
   5   0   5     2711.67     2614.58    189.24 o 
   6   0   5     2555.78     2512.63    196.80 o 
   7   0   5     3078.41     3040.47    237.63 o 
   8   0   5     1174.41     1172.02    174.41 o 
 -11   1   5     1121.80     1246.51    210.79 o 
 -10   1   5     2509.92     2420.22    226.89 o 
  -9   1   5     2276.19     2424.82    206.33 o 
  -8   1   5     1926.87     2215.63    192.58 o 
  -7   1   5     1792.81     1979.36    169.67 o 
  -6   1   5     5712.97     6511.34    258.75 o 
  -5   1   5    10603.97    10759.52    348.23 o 
  -4   1   5    14895.44    15736.11    496.45 o 
  -3   1   5     9994.76    11108.27    353.95 o 
  -2   1   5     3948.12     4567.10    180.31 o 
  -1   1   5     6183.59     5945.71    166.61 o 
   0   1   5    12665.03    11867.47    409.53 o 
   1   1   5    16836.29    16035.28    546.50 o 
   2   1   5     8389.33     8018.05    267.66 o 
   3   1   5     3359.42     3035.19    135.49 o 
   4   1   5     2863.88     2795.14    195.86 o 
   5   1   5     1441.40     1513.05    154.93 o 
   6   1   5     2099.29     1928.10    180.94 o 
   7   1   5     1449.30     1628.94    196.05 o 
   8   1   5      615.52      781.66    180.37 o 
 -11   2   5      785.68      658.74    184.60 o 
 -10   2   5     1622.02     1957.44    216.42 o 
  -9   2   5     3141.91     3411.96    256.83 o 
  -8   2   5      900.11     1029.06    139.02 o 
  -7   2   5      734.83     1007.09    124.85 o 
  -6   2   5     2823.86     2768.57    182.30 o 
  -5   2   5     6027.89     6212.17    309.35 o 
  -4   2   5    11656.41    14749.06   1027.79 o 
  -3   2   5     8784.27    10720.18    294.33 o 
  -2   2   5      869.17      934.37     46.02 o 
  -1   2   5     1687.83     1734.78     88.20 o 
   0   2   5     5008.54     4451.58    174.99 o 
   1   2   5     6199.15     5748.28    221.37 o 
   2   2   5     2411.36     2248.34    164.60 o 
   3   2   5     3327.01     3406.47    223.65 o 
   4   2   5     2028.47     2213.05    181.97 o 
   5   2   5     1455.33     1638.18    172.02 o 
   6   2   5      874.95     1055.81    154.23 o 
   7   2   5      462.35      546.00    142.12 o 
 -11   3   5      275.16      363.70    162.82 o 
 -10   3   5      528.16      565.34    149.96 o 
  -9   3   5     2392.50     2742.62    231.44 o 
  -8   3   5      183.35      196.75     93.64 o 
  -7   3   5      412.46      334.98    102.51 o 
  -6   3   5      733.47      518.96     95.04 o 
  -5   3   5     1127.28      962.46    102.37 o 
  -4   3   5     5046.23     6025.86    178.58 o 
  -3   3   5     6681.16     7596.59    218.06 o 
  -2   3   5      321.63      267.87     51.53 o 
  -1   3   5     4815.72     5292.72    365.65 o 
   0   3   5      779.15      737.09     64.72 o 
   1   3   5      911.19      839.26     73.24 o 
   2   3   5     1241.24     1250.03    122.64 o 
   3   3   5      947.03     1072.33    139.07 o 
   4   3   5      587.28      591.67    127.01 o 
   5   3   5      915.89     1211.26    162.21 o 
   6   3   5      143.74      171.27    122.78 o 
   7   3   5      127.79       47.73    131.84 o 
 -11   4   5        1.64     -106.59    142.59 o 
 -10   4   5      166.90       58.90    141.13 o 
  -9   4   5      130.67      193.33    111.24 o 
  -8   4   5      206.07      153.20     97.06 o 
  -7   4   5      509.68      286.87     92.93 o 
  -6   4   5        4.74       36.28     73.17 o 
  -5   4   5      192.27      171.76     56.79 o 
  -4   4   5      178.66      219.03     38.52 o 
  -3   4   5       12.94        0.31     32.72 o 
  -2   4   5     1202.78     1378.22     81.12 o 
  -1   4   5       36.29       31.08     77.26 o 
   0   4   5       70.37       62.97     55.45 o 
   1   4   5       97.61       45.96     50.24 o 
   2   4   5      190.97      155.83     80.40 o 
   3   4   5       60.69       47.36     83.83 o 
   4   4   5       78.92      -29.80     90.02 o 
   5   4   5      137.36       99.17    117.76 o 
   6   4   5       94.28       18.59    121.42 o 
 -11   5   5      127.37      102.65    139.77 o 
 -10   5   5       42.78      -95.14    123.67 o 
  -9   5   5      135.82       57.12    110.34 o 
  -8   5   5        3.46     -148.55     99.03 o 
  -7   5   5       44.22      -33.08     63.62 o 
  -6   5   5      167.55      123.38     62.01 o 
  -5   5   5      222.80      242.58     70.20 o 
  -4   5   5       78.20       14.56     40.13 o 
  -3   5   5      119.83      110.59     40.66 o 
  -2   5   5        3.97       20.65     29.18 o 
  -1   5   5       93.11       71.37     54.60 o 
   0   5   5       41.01      -52.83     53.96 o 
   1   5   5       34.09       12.52     53.57 o 
   2   5   5       95.80       68.34     79.23 o 
   3   5   5      291.20      219.00    104.57 o 
   4   5   5       31.38      -57.64    106.97 o 
   5   5   5       34.05      165.21    128.70 o 
 -11   6   5      323.87      112.08    140.62 o 
 -10   6   5      367.88      393.60    150.52 o 
  -9   6   5      182.18      291.01    158.22 o 
  -8   6   5      282.68      196.16     80.60 o 
  -7   6   5      825.84      838.46    113.72 o 
  -6   6   5      516.10      392.85    198.79 o 
  -5   6   5     1213.09     1374.25    109.55 o 
  -4   6   5     1193.93     1485.86     97.40 o 
  -3   6   5     1555.11     1837.16     85.69 o 
  -2   6   5      834.84      798.54     90.44 o 
  -1   6   5      683.85      659.67     85.35 o 
   0   6   5      165.83      108.68     94.67 o 
   1   6   5      345.98      231.06     94.76 o 
   2   6   5      405.80      398.11    115.37 o 
   3   6   5      318.38      140.81    106.21 o 
   4   6   5      537.18      681.78    145.78 o 
   5   6   5      201.64     -158.27    117.81 o 
 -10   7   5      674.15      540.85    120.16 o 
  -9   7   5      618.86      514.72    110.34 o 
  -8   7   5     1046.55     1208.37    155.38 o 
  -7   7   5     1666.36     1770.92    173.24 o 
  -6   7   5     2057.01     2271.35    143.95 o 
  -5   7   5      909.92     1091.76    122.78 o 
  -4   7   5     2150.68     2618.99    219.09 o 
  -3   7   5     1656.88     1880.70    201.75 o 
  -2   7   5     1559.86     1565.38    122.98 o 
  -1   7   5     2732.68     2602.72    149.33 o 
   0   7   5     1052.26      942.93    150.10 o 
   1   7   5      675.33      372.29    118.04 o 
   2   7   5      535.31      439.60    129.45 o 
   3   7   5      264.04      269.78    128.51 o 
   4   7   5      711.42      546.66    152.73 o 
 -10   8   5      811.63      822.91    127.45 o 
  -9   8   5      766.44      662.03    113.40 o 
  -8   8   5      923.30     1016.19    151.69 o 
  -7   8   5     3219.42     3163.67    176.78 o 
  -6   8   5     2749.15     3016.67    217.64 o 
  -5   8   5     2075.81     2190.70    248.90 o 
  -4   8   5     1268.52     1471.80    215.86 o 
  -3   8   5      491.75      443.03     92.24 o 
  -2   8   5     2466.93     2153.25    144.88 o 
  -1   8   5     2289.97     1979.99    133.52 o 
   0   8   5     1811.91     1578.67    180.94 o 
   1   8   5      984.43     1062.38    162.40 o 
   2   8   5      414.84      385.29    136.72 o 
   3   8   5      380.48      184.55    134.38 o 
  -9   9   5      579.83      809.62    211.77 o 
  -8   9   5      630.84      589.49    114.16 o 
  -7   9   5     2480.21     2504.39    160.98 o 
  -6   9   5     2992.76     3402.73    185.96 o 
  -5   9   5     2983.58     3199.77    292.55 o 
  -4   9   5     1165.64     1220.36    211.91 o 
  -3   9   5     1078.54     1156.98    144.94 o 
  -2   9   5     1687.41     1552.83    138.81 o 
  -1   9   5     2115.80     1579.51    128.55 o 
   0   9   5     1535.72     1135.97    188.35 o 
   1   9   5     1155.71      807.10    154.93 o 
  -8  10   5      589.80      784.21    129.82 o 
  -7  10   5      840.45     1132.08    226.56 o 
  -6  10   5     1916.65     2391.02    288.18 o 
  -5  10   5     1545.64     1757.26    251.71 o 
  -4  10   5     1672.13     1367.23    222.71 o 
  -3  10   5      565.36      421.74    110.98 o 
  -2  10   5      821.19      509.72    111.66 o 
  -1  10   5      984.42      539.71    148.88 o 
  -7  11   5      316.70      331.69    221.49 o 
  -6  11   5      798.22     1002.16    234.58 o 
  -5  11   5     1310.78     1120.44    237.59 o 
  -3  11   5      583.92      691.45    194.22 o 
   0 -12   6      538.76      142.54    206.61 o 
   1 -12   6      508.61      468.18    185.11 o 
   2 -12   6      400.06      481.51    183.66 o 
   3 -12   6      252.43      178.92    173.14 o 
   4 -12   6      309.39      320.61    100.30 o 
  -2 -11   6       41.64      334.51    182.67 o 
  -1 -11   6       39.51       85.14    171.83 o 
   0 -11   6      125.10      143.48    161.18 o 
   1 -11   6      298.91      223.98    158.41 o 
   2 -11   6      383.24      256.41    164.74 o 
   3 -11   6      286.75      260.96    153.20 o 
   4 -11   6      129.91       94.56     79.72 o 
   5 -11   6      158.14       35.27     91.70 o 
   6 -11   6       70.89      -69.93    115.04 o 
  -4 -10   6      108.95      394.87    207.78 o 
  -3 -10   6       48.72      117.53    180.37 o 
  -2 -10   6        0.18     -143.72    151.04 o 
  -1 -10   6        0.92      -46.47    137.00 o 
   0 -10   6        5.02      119.40    131.70 o 
   1 -10   6        0.67      -19.38    140.38 o 
   2 -10   6       36.26      -42.15    120.76 o 
   3 -10   6        7.78       23.54     67.30 o 
   4 -10   6        8.80      -82.34     79.56 o 
   5 -10   6       34.24      -44.34     80.18 o 
   6 -10   6        1.56      -72.87     92.92 o 
   7 -10   6       50.92       88.19    126.77 o 
  -5  -9   6      144.51      218.01    195.81 o 
  -4  -9   6      103.86      367.13    181.17 o 
  -3  -9   6      280.52      425.66    165.63 o 
  -2  -9   6      180.84      126.91    138.04 o 
  -1  -9   6      149.77      285.74    144.98 o 
   0  -9   6      186.20      245.47    123.67 o 
   1  -9   6      333.28      481.65    142.50 o 
   2  -9   6      291.98      126.16    127.80 o 
   3  -9   6      266.54      296.10     71.96 o 
   4  -9   6      231.73      235.96     71.81 o 
   5  -9   6       55.56      -71.41     81.93 o 
   6  -9   6      131.17       45.73     82.14 o 
   7  -9   6      207.67      189.57    140.62 o 
  -6  -8   6      316.68      294.31    309.56 o 
  -5  -8   6      297.90      210.65    162.35 o 
  -4  -8   6     1089.71     1663.15    235.10 o 
  -3  -8   6     1247.71     1401.53    199.19 o 
  -2  -8   6      289.86      334.51    129.26 o 
  -1  -8   6     1084.66     1085.19    170.61 o 
   0  -8   6      426.01      198.77    124.24 o 
   1  -8   6     1568.77     1520.80    196.94 o 
   2  -8   6     1917.03     2025.51    118.75 o 
   3  -8   6     1293.08     1289.13     99.87 o 
   4  -8   6      644.23      672.89     91.25 o 
   5  -8   6      261.16      418.56     79.16 o 
   6  -8   6      348.46      423.21     89.77 o 
   7  -8   6      850.45     1086.74    131.54 o 
   8  -8   6     1037.83     1115.28    185.07 o 
  -7  -7   6      527.59      602.67    114.01 o 
  -6  -7   6      501.60      553.48    105.51 o 
  -5  -7   6     1484.79     1893.65    227.45 o 
  -4  -7   6     3570.99     4609.47    330.10 o 
  -3  -7   6     2150.98     2288.28    230.12 o 
  -2  -7   6     3506.22     3529.02    279.08 o 
  -1  -7   6     1307.69     1586.37    192.06 o 
   0  -7   6     1583.10     1732.48    193.51 o 
   1  -7   6     4500.54     3688.27    269.88 o 
   2  -7   6     7081.27     6236.48    450.65 o 
   3  -7   6     4649.19     4421.59    179.48 o 
   4  -7   6     2316.41     2367.02    124.55 o 
   5  -7   6      619.05      573.58     81.15 o 
   6  -7   6      444.05      600.93    113.75 o 
   7  -7   6     1128.14     1209.89    122.08 o 
   8  -7   6     1409.05     1949.41    220.92 o 
  -7  -6   6     1033.01      768.55    115.48 o 
  -6  -6   6     1204.42     1342.90    126.52 o 
  -5  -6   6     1811.45     2197.14    222.90 o 
  -4  -6   6     4645.68     4657.95    314.37 o 
  -3  -6   6     4857.64     4785.10    317.66 o 
  -2  -6   6     7454.73     7850.12    448.98 o 
  -1  -6   6     3608.90     3088.11    239.98 o 
   0  -6   6     2499.90     1866.85    191.31 o 
   1  -6   6     4953.62     4924.97    325.78 o 
   2  -6   6     7113.00     6588.09    285.70 o 
   3  -6   6     4456.02     4267.73    172.68 o 
   4  -6   6     6431.62     6643.39    250.52 o 
   5  -6   6     2113.30     2318.89    131.97 o 
   6  -6   6     1721.35     1921.01    170.94 o 
   7  -6   6     1565.15     1930.07    154.72 o 
   8  -6   6     1094.50     1159.68    191.68 o 
  -8  -5   6     2302.43     2582.05    234.68 o 
  -7  -5   6     2280.47     2542.04    177.79 o 
  -6  -5   6     2517.87     2626.44    154.98 o 
  -5  -5   6     2562.35     2613.64    231.41 o 
  -4  -5   6     2957.80     3215.72    239.09 o 
  -3  -5   6     6440.56     6457.03    377.08 o 
  -2  -5   6    10535.90     9886.17    520.84 o 
  -1  -5   6    12426.21    10876.08    567.07 o 
   0  -5   6     7931.04     7106.99    409.75 o 
   1  -5   6     6473.32     6328.10    225.22 o 
   2  -5   6     3561.10     3333.70    136.30 o 
   3  -5   6     6908.62     7143.14    256.96 o 
   4  -5   6     7395.11     7434.16    273.53 o 
   5  -5   6     5097.73     5184.81    217.83 o 
   6  -5   6     2673.68     2953.08    418.05 o 
   7  -5   6     1405.15     1766.25    135.85 o 
   8  -5   6     1030.72     1152.69    126.44 o 
  -9  -4   6      870.64      808.60    164.74 o 
  -8  -4   6     2195.36     2671.46    229.33 o 
  -7  -4   6     4555.91     4626.86    287.03 o 
  -6  -4   6     3455.40     3742.66    177.99 o 
  -5  -4   6     3682.99     3915.80    211.51 o 
  -4  -4   6     2186.94     2268.71    184.93 o 
  -3  -4   6     3644.46     3653.49    237.68 o 
  -2  -4   6    15180.72    13775.42    681.55 o 
  -1  -4   6    17025.37    14617.81    724.45 o 
   0  -4   6    10087.75     8277.79    417.77 o 
   1  -4   6     4298.82     4137.59    156.23 o 
   2  -4   6     2532.20     2370.86    104.22 o 
   3  -4   6     7983.09     8146.11    285.95 o 
   4  -4   6     6458.24     6621.02    292.69 o 
   5  -4   6     6344.67     6496.63    282.55 o 
   6  -4   6     2193.76     2609.94    239.21 o 
   7  -4   6     1247.77     1415.43    126.54 o 
   8  -4   6      964.30     1048.76    125.05 o 
  -9  -3   6      535.07      404.58    134.94 o 
  -8  -3   6     1514.98     1807.57    184.36 o 
  -7  -3   6     5234.11     5366.56    268.78 o 
  -6  -3   6     5140.61     5196.59    211.12 o 
  -5  -3   6     3981.95     3937.75    166.73 o 
  -4  -3   6     2073.18     1918.86    159.77 o 
  -3  -3   6     4184.45     4078.86    245.19 o 
  -2  -3   6     7428.96     6663.73    365.30 o 
  -1  -3   6    14831.03    13393.69    637.52 o 
   0  -3   6     7036.30     6093.84    321.18 o 
   1  -3   6     3254.77     3070.91    113.45 o 
   2  -3   6     4198.36     3982.07    152.33 o 
   3  -3   6     5858.80     6090.61    221.96 o 
   4  -3   6     6109.51     6099.84    230.54 o 
   5  -3   6     4870.54     5095.61    213.23 o 
   6  -3   6     1928.52     2107.14    379.40 o 
   7  -3   6      993.26     1063.10    112.65 o 
   8  -3   6      672.74      579.42    137.19 o 
 -10  -2   6      505.49      367.79    135.69 o 
  -9  -2   6      210.37      141.79    115.74 o 
  -8  -2   6      494.21      534.03    124.80 o 
  -7  -2   6     2547.47     2492.98    131.01 o 
  -6  -2   6     3750.48     3782.83    159.81 o 
  -5  -2   6     3046.10     2983.49    131.32 o 
  -4  -2   6     4073.06     3886.67    153.50 o 
  -3  -2   6     3002.46     2919.75    192.29 o 
  -2  -2   6     3406.05     2951.71    181.40 o 
  -1  -2   6     7293.82     6272.62    324.32 o 
   0  -2   6     9761.85    10066.31    356.25 o 
   1  -2   6     3229.77     3043.24     98.47 o 
   2  -2   6     2443.45     2223.47     95.44 o 
   3  -2   6     2316.79     2192.66    103.43 o 
   4  -2   6     2186.45     2082.30    110.95 o 
   5  -2   6     1835.75     1795.38    113.23 o 
   6  -2   6     1361.17     1427.60    115.97 o 
   7  -2   6      616.11      537.93    136.02 o 
   8  -2   6      854.26      845.87    152.73 o 
 -10  -1   6      273.01       93.07    142.45 o 
  -9  -1   6      201.97      -22.76    101.66 o 
  -8  -1   6      151.41      191.03     88.33 o 
  -7  -1   6      655.52      562.80     97.11 o 
  -6  -1   6     2244.96     2104.66    104.51 o 
  -5  -1   6     3222.62     3252.55    133.49 o 
  -4  -1   6      979.22      921.78     80.66 o 
  -3  -1   6      919.50      904.48     57.87 o 
  -2  -1   6      149.98      161.50     56.89 o 
  -1  -1   6     1560.02     1446.68     85.68 o 
   0  -1   6     3333.03     3360.09    139.59 o 
   1  -1   6     2252.29     2228.51     77.79 o 
   2  -1   6     2236.40     2121.66    147.80 o 
   3  -1   6     1157.63     1189.41     76.95 o 
   4  -1   6      435.30      461.44     64.99 o 
   5  -1   6      503.18      483.90     96.03 o 
   6  -1   6      188.86      142.03     94.72 o 
   7  -1   6      252.62      164.46    124.94 o 
   8  -1   6      442.39      559.23    152.87 o 
 -10   0   6       24.87       19.43    124.99 o 
  -9   0   6       60.82       16.47    104.52 o 
  -8   0   6       67.63       41.12     82.37 o 
  -7   0   6       70.18      137.47     78.95 o 
  -6   0   6      389.49      409.14     51.58 o 
  -5   0   6      470.21      438.69     47.04 o 
  -4   0   6      552.72      566.81     49.45 o 
  -3   0   6      737.36      734.10     48.89 o 
  -2   0   6      119.84       67.53     35.11 o 
  -1   0   6        6.47       22.37     40.20 o 
   0   0   6      134.49       98.22     36.52 o 
   1   0   6       57.03       41.04     18.69 o 
   2   0   6      442.67      423.60     40.55 o 
   3   0   6        1.71        3.18     53.22 o 
   4   0   6       71.35        8.96     64.30 o 
   5   0   6      111.83      -25.25     75.61 o 
   6   0   6        3.63       28.21    101.57 o 
   7   0   6       31.63      110.20    113.21 o 
 -11   1   6       19.50       24.97    142.12 o 
 -10   1   6       16.71       29.01    113.58 o 
  -9   1   6       16.12      164.27    103.45 o 
  -8   1   6       23.72       24.03     84.25 o 
  -7   1   6      910.89     1164.04    134.94 o 
  -6   1   6      296.08      164.84     79.88 o 
  -5   1   6      894.71      794.98     57.94 o 
  -4   1   6      463.39      530.30     44.24 o 
  -3   1   6       49.30       37.53     22.86 o 
  -2   1   6      145.76      148.57     25.23 o 
  -1   1   6      449.53      455.42     30.12 o 
   0   1   6      364.58      359.99    104.01 o 
   1   1   6      939.43      811.03    112.81 o 
   2   1   6       99.15       35.58     56.46 o 
   3   1   6      809.23      739.23    105.65 o 
   4   1   6        5.81      -27.27     63.22 o 
   5   1   6        4.91      -67.02     78.38 o 
   6   1   6       71.69       82.42    100.16 o 
   7   1   6       99.41      -52.47    106.50 o 
 -11   2   6      302.73      221.21    156.90 o 
 -10   2   6      308.04      206.89    136.49 o 
  -9   2   6      637.84      559.33    133.86 o 
  -8   2   6      221.16      225.29     93.87 o 
  -7   2   6     2295.98     2121.90    171.22 o 
  -6   2   6     1477.28     1578.86    134.47 o 
  -5   2   6     1656.10     1844.01    273.52 o 
  -4   2   6     2334.56     2631.31    121.93 o 
  -3   2   6     1758.69     1694.89    153.34 o 
  -2   2   6      862.88      914.28     48.40 o 
  -1   2   6     1201.23     1141.13     77.53 o 
   0   2   6     1731.41     1649.64     92.84 o 
   1   2   6     2686.55     2529.83    124.28 o 
   2   2   6     2418.18     2138.37    165.54 o 
   3   2   6     1076.49      949.83    124.52 o 
   4   2   6      497.87      492.68    112.64 o 
   5   2   6      203.30      136.39    102.37 o 
   6   2   6      217.88      -78.85    113.54 o 
   7   2   6      333.79      191.68    142.78 o 
 -11   3   6      612.88      539.62    162.49 o 
 -10   3   6     1138.02     1176.43    186.47 o 
  -9   3   6      867.67      807.76    142.26 o 
  -8   3   6     3369.46     3308.14    231.67 o 
  -7   3   6     1966.86     1647.01    151.93 o 
  -6   3   6     2301.60     1944.39    144.23 o 
  -5   3   6     4708.50     4872.50    436.71 o 
  -4   3   6     4337.85     4893.04    152.77 o 
  -3   3   6     8027.81     9654.59    273.86 o 
  -2   3   6     4665.23     5214.91    435.61 o 
  -1   3   6     1744.45     1705.34    194.88 o 
   0   3   6     2307.83     2256.15    116.97 o 
   1   3   6     2682.76     2525.30    287.53 o 
   2   3   6     3133.57     3170.15    218.81 o 
   3   3   6     1739.38     1799.87    174.41 o 
   4   3   6     1563.07     1634.85    179.48 o 
   5   3   6      559.71      391.25    125.74 o 
   6   3   6      309.35      403.13    139.16 o 
 -11   4   6      761.06      595.47    176.95 o 
 -10   4   6     1572.37     1656.91    212.99 o 
  -9   4   6     2195.05     2163.06    218.11 o 
  -8   4   6     5668.19     4832.27    300.39 o 
  -7   4   6     2123.02     1819.68    161.27 o 
  -6   4   6     2070.62     2097.32    126.11 o 
  -5   4   6     2783.31     3071.97    297.66 o 
  -4   4   6     5962.08     6799.70    206.22 o 
  -3   4   6     6022.84     7336.02    219.17 o 
  -2   4   6    14019.83    15601.52    620.71 o 
  -1   4   6     2740.20     2685.07    137.58 o 
   0   4   6     2114.26     2106.79    120.67 o 
   1   4   6     2536.08     2426.09    133.01 o 
   2   4   6     2940.81     2780.68    219.47 o 
   3   4   6     2725.38     2935.52    234.54 o 
   4   4   6     2431.95     2478.18    219.56 o 
   5   4   6      630.28      489.39    146.39 o 
 -11   5   6      773.58      813.06    185.11 o 
 -10   5   6     1279.16     1161.88    192.95 o 
  -9   5   6     2993.37     2241.30    201.92 o 
  -8   5   6     4774.77     3673.20    257.35 o 
  -7   5   6     4434.78     4168.50    659.65 o 
  -6   5   6     3274.96     3513.74    172.42 o 
  -5   5   6     2952.87     3512.33    168.67 o 
  -4   5   6     3776.37     4537.43    155.89 o 
  -3   5   6    10429.85    13000.11    469.76 o 
  -2   5   6     8547.42     9423.35    356.16 o 
  -1   5   6     4552.28     4477.56    199.61 o 
   0   5   6     1701.89     1684.47    115.65 o 
   1   5   6     1277.73     1299.60    296.75 o 
   2   5   6     2476.19     2375.77    203.04 o 
   3   5   6     2621.51     2588.58    219.33 o 
   4   5   6     1499.92     1314.14    185.11 o 
   5   5   6     1049.10     1011.92    179.48 o 
 -10   6   6     1219.36     1118.30    307.47 o 
  -9   6   6     1728.76     2008.12    161.38 o 
  -8   6   6     3103.84     2948.76    380.04 o 
  -7   6   6     4555.89     4332.76    206.95 o 
  -6   6   6     2694.01     2782.64    157.67 o 
  -5   6   6     2271.35     2901.51    157.58 o 
  -4   6   6     2562.78     3121.40    123.39 o 
  -3   6   6     6383.42     7310.44    294.87 o 
  -2   6   6     4667.34     4883.01    218.23 o 
  -1   6   6     5109.50     5011.19    255.30 o 
   0   6   6     2583.17     2462.37    145.58 o 
   1   6   6     1240.38     1248.53    158.83 o 
   2   6   6     1437.18     1226.00    168.08 o 
   3   6   6     1190.44     1136.96    162.21 o 
   4   6   6      681.42      598.75    161.88 o 
 -10   7   6      636.64      643.14    128.67 o 
  -9   7   6     1072.55     1224.25    217.43 o 
  -8   7   6     1457.29     1465.01    138.63 o 
  -7   7   6     3868.29     4159.05    334.79 o 
  -6   7   6     3516.37     4088.78    199.86 o 
  -5   7   6     1772.31     2014.14    203.09 o 
  -4   7   6     2121.17     2402.95    231.16 o 
  -3   7   6      974.28     1061.47    110.78 o 
  -2   7   6     1384.81     1432.02    122.01 o 
  -1   7   6     4639.03     4364.07    212.25 o 
   0   7   6     1803.82     1539.46    153.99 o 
   1   7   6     1553.46     1280.72    176.71 o 
   2   7   6      675.38      724.21    149.54 o 
   3   7   6      349.20      345.63    139.96 o 
 -10   8   6      250.07      278.97    103.59 o 
  -9   8   6      336.15      350.01    106.29 o 
  -8   8   6      431.11      466.77    198.51 o 
  -7   8   6     1688.19     1986.46    145.71 o 
  -6   8   6     3030.29     3074.74    209.75 o 
  -5   8   6     1483.82     1600.21    231.77 o 
  -4   8   6      967.01      892.10    176.29 o 
  -3   8   6      162.79      117.88     87.81 o 
  -2   8   6      727.42      661.27    172.04 o 
  -1   8   6     1453.03     1335.37    230.64 o 
   0   8   6     1447.49     1110.02    169.72 o 
   1   8   6      607.08      637.66    150.66 o 
   2   8   6      373.62      468.60    145.41 o 
  -9   9   6       83.03      120.01    104.82 o 
  -8   9   6       81.49      115.87     96.53 o 
  -7   9   6      464.96      645.17    139.35 o 
  -6   9   6      614.57      524.83    172.49 o 
  -5   9   6      609.48      520.61    174.08 o 
  -4   9   6      198.93      116.07    158.45 o 
  -3   9   6      171.03      117.47     95.59 o 
  -2   9   6      109.12      179.33     94.28 o 
  -1   9   6      253.74       65.00     88.94 o 
   0   9   6      379.89      333.05    141.23 o 
   1   9   6      246.14      423.87    146.30 o 
  -8  10   6       14.50      125.46    185.49 o 
  -7  10   6       33.30       52.19    180.23 o 
  -6  10   6       40.41     -114.29    183.28 o 
  -5  10   6       59.83      -10.28    176.34 o 
  -4  10   6      142.85     -127.24    167.32 o 
  -3  10   6       87.23      -93.64    158.17 o 
  -2  10   6        1.77        8.14     95.88 o 
  -1  10   6       19.55      -37.03    144.56 o 
   1 -12   7      402.92      292.36    184.17 o 
   2 -12   7      122.69      136.77    169.44 o 
   3 -12   7       81.24      -14.36    184.64 o 
  -2 -11   7      674.70      777.76    216.98 o 
  -1 -11   7     1396.56     2001.41    271.05 o 
   0 -11   7     1576.44     1532.72    250.78 o 
   1 -11   7     1568.29     1688.17    240.26 o 
   2 -11   7      563.17      667.04    187.13 o 
   3 -11   7      404.03      435.84    167.00 o 
   4 -11   7      676.10      650.89    110.88 o 
   5 -11   7      961.23      709.62    120.66 o 
  -3 -10   7      789.67     1074.30    230.45 o 
  -2 -10   7     1221.63     1369.15    223.83 o 
  -1 -10   7     1340.33     1696.76    247.68 o 
   0 -10   7     2058.58     2530.00    277.58 o 
   1 -10   7     2257.31     2453.12    271.76 o 
   2 -10   7     2428.65     2462.32    264.67 o 
   3 -10   7     1452.09     1640.68    128.98 o 
   4 -10   7     1083.89     1198.18    173.14 o 
   5 -10   7     1084.55     1015.21    153.57 o 
   6 -10   7     1106.44      977.47    197.97 o 
  -5  -9   7     1162.89     1408.11    240.26 o 
  -4  -9   7     1782.40     2401.30    282.88 o 
  -3  -9   7     2779.24     2735.76    276.45 o 
  -2  -9   7     1643.93     1723.70    227.50 o 
  -1  -9   7     1621.20     1643.44    212.80 o 
   0  -9   7     1959.70     2571.82    268.09 o 
   1  -9   7     3204.98     3088.72    272.69 o 
   2  -9   7     4525.04     4335.98    323.15 o 
   3  -9   7     3011.44     2783.25    151.95 o 
   4  -9   7     1953.44     1930.30    137.15 o 
   5  -9   7     1435.82     1262.50    159.25 o 
   6  -9   7     1461.85     1647.79    129.75 o 
   7  -9   7     1704.13     1974.83    152.21 o 
  -6  -8   7      696.82      796.15    244.23 o 
  -5  -8   7     1219.80     1693.99    233.03 o 
  -4  -8   7     3340.04     3920.04    315.36 o 
  -3  -8   7     3405.05     3227.22    282.03 o 
  -2  -8   7     2185.37     2271.29    246.64 o 
  -1  -8   7     2290.06     2262.70    236.74 o 
   0  -8   7     1967.82     2103.03    240.54 o 
   1  -8   7     4320.25     4306.69    320.29 o 
   2  -8   7     5087.68     4951.39    353.61 o 
   3  -8   7     3964.30     3752.52    179.86 o 
   4  -8   7     1770.25     1818.96    123.96 o 
   5  -8   7      724.37     1071.20    142.03 o 
   6  -8   7     1065.85     1247.38    116.35 o 
   7  -8   7     1660.00     1863.94    149.31 o 
  -7  -7   7      677.63      802.47    128.94 o 
  -6  -7   7      727.66      664.97    118.23 o 
  -5  -7   7     1266.27     1581.72    213.18 o 
  -4  -7   7     2111.04     2500.95    237.49 o 
  -3  -7   7     3693.95     4003.58    297.24 o 
  -2  -7   7     1647.27     2023.90    224.21 o 
  -1  -7   7     1906.49     1977.24    215.62 o 
   0  -7   7     1509.08     1523.05    197.08 o 
   1  -7   7     2752.50     2668.60    250.12 o 
   2  -7   7     5790.40     5387.44    181.12 o 
   3  -7   7     4921.35     4764.29    193.26 o 
   4  -7   7     2256.63     2509.00    170.63 o 
   5  -7   7     1691.47     1984.66    132.51 o 
   6  -7   7      829.75     1000.89    108.44 o 
   7  -7   7     1012.33     1191.86    144.63 o 
   8  -7   7      726.22     1120.53    202.34 o 
  -7  -6   7      933.24     1237.35    131.61 o 
  -6  -6   7      538.82      591.94    100.00 o 
  -5  -6   7      605.27      816.30    161.93 o 
  -4  -6   7     2040.78     2044.97    207.36 o 
  -3  -6   7     1785.36     2090.26    206.89 o 
  -2  -6   7     3860.26     3615.29    268.70 o 
  -1  -6   7     2781.47     2499.73    223.32 o 
   0  -6   7     1414.46     1615.18    187.55 o 
   1  -6   7     1405.12     1249.46    136.07 o 
   2  -6   7     2082.05     1895.98    100.19 o 
   3  -6   7      507.69      561.15     66.85 o 
   4  -6   7     2044.37     2269.47    147.78 o 
   5  -6   7     1444.62     1602.06    120.81 o 
   6  -6   7      830.39      933.52    238.43 o 
   7  -6   7      773.99      846.88    113.00 o 
   8  -6   7      393.23      262.55    109.65 o 
  -8  -5   7      265.59      287.24    123.96 o 
  -7  -5   7      545.50      511.83     96.53 o 
  -6  -5   7      500.88      511.36     89.00 o 
  -5  -5   7       58.59       13.52    101.85 o 
  -4  -5   7      488.26      507.04    123.30 o 
  -3  -5   7       30.30       38.30     95.23 o 
  -2  -5   7     1139.82     1172.96    153.85 o 
  -1  -5   7     1616.20     1729.66    192.95 o 
   0  -5   7      789.83      768.14    111.66 o 
   1  -5   7     1530.62     1428.95    126.49 o 
   2  -5   7      255.28      257.63     48.74 o 
   3  -5   7      122.33       95.96     52.12 o 
   4  -5   7     1112.15     1314.18    158.78 o 
   5  -5   7      257.65      160.94     71.60 o 
   6  -5   7      417.89      467.61    236.72 o 
   7  -5   7      272.78      200.36     93.07 o 
   8  -5   7      191.13      283.36    107.13 o 
  -9  -4   7        0.27        8.96    119.36 o 
  -8  -4   7        1.13      109.78    103.07 o 
  -7  -4   7        2.05      -35.38     64.54 o 
  -6  -4   7      120.84       58.05     64.15 o 
  -5  -4   7       55.54       56.75     54.56 o 
  -4  -4   7        1.75      -47.31     79.93 o 
  -3  -4   7       49.47        2.02     79.56 o 
  -2  -4   7       52.89      -24.78     82.00 o 
  -1  -4   7        1.81       18.07     57.82 o 
   0  -4   7      115.75      176.20     70.59 o 
   1  -4   7        0.61       56.17     41.82 o 
   2  -4   7        2.83      -47.49     31.66 o 
   3  -4   7      223.87      179.30     48.54 o 
   4  -4   7       28.96       22.61     53.05 o 
   5  -4   7        1.18      -78.43     64.71 o 
   6  -4   7        3.74       28.03     71.75 o 
   7  -4   7       14.69      -27.97    107.39 o 
   8  -4   7       22.17      169.15    136.21 o 
  -9  -3   7       33.66      105.23    125.18 o 
  -8  -3   7      537.35      405.10    126.40 o 
  -7  -3   7      292.47      320.02     69.91 o 
  -6  -3   7      276.59      186.03     74.74 o 
  -5  -3   7      345.81      333.90     63.93 o 
  -4  -3   7      203.74      142.35     80.07 o 
  -3  -3   7       44.24      -61.30     64.96 o 
  -2  -3   7      807.74      726.00     97.06 o 
  -1  -3   7      969.49      839.53    102.08 o 
   0  -3   7     1716.83     1804.95     97.60 o 
   1  -3   7      837.39      899.50     49.99 o 
   2  -3   7      121.13      112.64     37.50 o 
   3  -3   7      172.21      117.36     50.76 o 
   4  -3   7      564.06      433.15     68.22 o 
   5  -3   7      293.53      224.19    108.30 o 
   6  -3   7      195.89       44.82     91.43 o 
   7  -3   7       47.57       54.77    105.42 o 
   8  -3   7       25.23      151.23    127.01 o 
 -10  -2   7      211.96      420.45    158.55 o 
  -9  -2   7      385.11      422.28    136.11 o 
  -8  -2   7      721.74      592.56    115.93 o 
  -7  -2   7     1456.00     1346.86    131.32 o 
  -6  -2   7     2309.62     2247.61    161.93 o 
  -5  -2   7     2082.73     2077.53    106.07 o 
  -4  -2   7     2530.53     2274.93    107.02 o 
  -3  -2   7      952.41      921.07     77.95 o 
  -2  -2   7     2426.68     2255.80    156.48 o 
  -1  -2   7     2611.31     2667.26    130.94 o 
   0  -2   7     3362.01     3265.08    142.25 o 
   1  -2   7     2079.27     1957.55     75.43 o 
   2  -2   7     1212.42     1140.94     55.97 o 
   3  -2   7      592.81      587.59     59.50 o 
   4  -2   7     1488.12     1567.57    100.54 o 
   5  -2   7     1384.05     1272.60    146.34 o 
   6  -2   7     1055.37      901.20    147.89 o 
   7  -2   7      514.41      871.68    153.71 o 
 -10  -1   7     1073.98      798.46    159.25 o 
  -9  -1   7     1341.49     1250.12    180.00 o 
  -8  -1   7      730.88      802.73    121.75 o 
  -7  -1   7     1971.17     1947.16    156.29 o 
  -6  -1   7     3671.33     3408.78    143.69 o 
  -5  -1   7     4642.50     4358.26    385.86 o 
  -4  -1   7     5906.24     5044.25    185.65 o 
  -3  -1   7     4204.17     4040.68    150.44 o 
  -2  -1   7     2407.68     2166.72    153.06 o 
  -1  -1   7     6653.05     7008.53    266.44 o 
   0  -1   7     6978.19     7040.59    561.23 o 
   1  -1   7     9823.06    10171.46    364.14 o 
   2  -1   7     2740.88     2387.98     86.67 o 
   3  -1   7      815.25      944.90    116.31 o 
   4  -1   7     1673.53     1734.35    151.98 o 
   5  -1   7     1602.89     1688.26    161.22 o 
   6  -1   7     2180.77     2162.22    199.76 o 
   7  -1   7     1382.48     1263.83    178.59 o 
 -10   0   7     1994.62     1646.26    200.27 o 
  -9   0   7     2145.48     2136.21    203.51 o 
  -8   0   7     1466.55     1615.89    172.35 o 
  -7   0   7     1671.91     1479.12    139.87 o 
  -6   0   7     8027.84     7241.18    359.43 o 
  -5   0   7     9949.65     8686.36    293.01 o 
  -4   0   7    13810.22    14726.27    471.62 o 
  -3   0   7     6186.37     6043.42    208.67 o 
  -2   0   7     2069.47     1927.63     75.07 o 
  -1   0   7     3396.86     3480.85    152.66 o 
   0   0   7    10207.33    10134.48    650.73 o 
   1   0   7    12075.78    11674.33    442.01 o 
   2   0   7     5724.24     5572.56    222.20 o 
   3   0   7     2291.97     2281.01    171.50 o 
   4   0   7     1558.01     1399.85    143.43 o 
   5   0   7     1345.10     1545.72    154.51 o 
   6   0   7     1781.77     1739.61    191.78 o 
   7   0   7     1353.82     1430.40    196.71 o 
 -10   1   7     2654.97     2659.59    225.66 o 
  -9   1   7     2753.90     2383.23    200.60 o 
  -8   1   7     1763.29     1608.24    153.67 o 
  -7   1   7     1388.77     1444.86    145.92 o 
  -6   1   7     4820.45     5079.01    277.20 o 
  -5   1   7    11897.22    11350.32    532.11 o 
  -4   1   7    14406.55    15162.97    483.73 o 
  -3   1   7     8964.46     8871.00    586.72 o 
  -2   1   7     5050.37     5208.64    243.67 o 
  -1   1   7     4485.16     4326.95    131.91 o 
   0   1   7     5411.29     5251.33    208.63 o 
   1   1   7     9772.65     9198.11    337.30 o 
   2   1   7     7560.20     7175.12    275.80 o 
   3   1   7     3814.82     3835.27    242.23 o 
   4   1   7     1926.96     1822.17    165.59 o 
   5   1   7     1406.04     1534.36    168.92 o 
   6   1   7     1227.75     1343.71    179.15 o 
 -11   2   7     1127.88      981.51    196.38 o 
 -10   2   7     2614.92     2561.82    235.80 o 
  -9   2   7     3412.69     3115.38    238.53 o 
  -8   2   7     3118.84     2874.32    203.98 o 
  -7   2   7     4281.75     4539.44    264.90 o 
  -6   2   7     1300.54     1213.89    119.12 o 
  -4   2   7    10381.37    12031.86    661.06 o 
  -3   2   7     8283.61     9168.48    405.18 o 
  -2   2   7    11890.12    12981.27    359.58 o 
  -1   2   7     3754.79     3689.70    161.07 o 
   0   2   7     2561.35     2410.72    121.75 o 
   1   2   7     6413.73     5960.57    238.44 o 
   2   2   7     4853.81     4678.65    278.33 o 
   3   2   7     3725.45     3476.59    236.88 o 
   4   2   7     1813.47     1630.30    175.54 o 
   5   2   7     1107.05     1039.29    158.74 o 
   6   2   7      744.46      765.75    160.47 o 
 -11   3   7      476.84      298.60    149.07 o 
 -10   3   7     1446.33     1160.19    182.25 o 
  -9   3   7     2976.18     2142.83    196.14 o 
  -8   3   7     4289.49     3698.97    247.54 o 
  -7   3   7     4012.42     3429.42    221.07 o 
  -6   3   7      593.20      587.77     95.79 o 
  -5   3   7     2224.50     2418.41    128.21 o 
  -4   3   7     5208.02     6286.51    192.65 o 
  -3   3   7     9956.71    11236.93    315.71 o 
  -2   3   7     6683.29     6239.98    435.82 o 
  -1   3   7     6037.94     5822.90    464.96 o 
   0   3   7     1694.99     1621.05    105.14 o 
   1   3   7     2022.64     1881.89    117.92 o 
   2   3   7     3238.08     3184.84    222.00 o 
   3   3   7     2554.51     2255.24    197.27 o 
   4   3   7     1524.58     1499.86    170.28 o 
   5   3   7      787.69      897.54    164.04 o 
 -11   4   7       84.58       43.79    147.24 o 
 -10   4   7      860.54      977.33    178.17 o 
  -9   4   7     1698.91     1694.46    190.98 o 
  -8   4   7     3759.24     3136.12    221.44 o 
  -7   4   7     2837.27     2970.77    172.96 o 
  -6   4   7      652.79      808.49    107.81 o 
  -5   4   7      277.46      203.78     63.87 o 
  -4   4   7     2645.38     2903.10    136.30 o 
  -3   4   7     3017.62     3408.64    156.03 o 
  -2   4   7     5172.90     5625.83    491.06 o 
  -1   4   7     3090.67     3029.07    152.91 o 
   0   4   7      840.80      796.54    166.88 o 
   1   4   7      516.48      468.61     75.12 o 
   2   4   7     1067.27     1115.14    154.89 o 
   3   4   7     1280.62     1373.98    176.15 o 
   4   4   7      939.36      878.11    158.78 o 
   5   4   7      362.20      578.52    154.65 o 
 -11   5   7        8.60      -86.13    135.64 o 
 -10   5   7      147.65      172.96    124.47 o 
  -9   5   7      491.40      367.96    101.24 o 
  -8   5   7      955.91     1009.99    114.01 o 
  -7   5   7     1189.52     1292.87    120.33 o 
  -6   5   7      558.25      781.70     97.84 o 
  -5   5   7       39.62       75.89     65.76 o 
  -4   5   7      754.58      890.82    103.77 o 
  -3   5   7      585.34      700.87    107.88 o 
  -2   5   7     2768.16     2905.20    158.47 o 
  -1   5   7      397.11      391.15     83.52 o 
   0   5   7      821.13      726.28     95.10 o 
   1   5   7      175.48      101.27     75.81 o 
   2   5   7      203.04       87.11    113.82 o 
   3   5   7      154.26       42.95    118.23 o 
   4   5   7      201.15       89.60    129.26 o 
 -10   6   7       19.60       -7.61    101.80 o 
  -9   6   7       38.61     -133.50     89.00 o 
  -8   6   7      147.21      125.06     92.39 o 
  -7   6   7       32.25       69.84     82.94 o 
  -6   6   7      397.56      514.49     93.36 o 
  -5   6   7       20.06      -72.18     67.74 o 
  -4   6   7      121.38      231.53    118.65 o 
  -3   6   7      470.30      686.28    280.95 o 
  -2   6   7      221.90      228.38     77.74 o 
  -1   6   7       28.01      -97.22     64.81 o 
   0   6   7      443.25      426.83     87.57 o 
   1   6   7       50.85      -63.08     94.01 o 
   2   6   7       59.81       56.46    124.10 o 
   3   6   7        1.26       53.13    130.76 o 
 -10   7   7      174.86      109.16    155.00 o 
  -9   7   7      150.84      137.68    180.96 o 
  -8   7   7      124.33      104.24    130.10 o 
  -7   7   7       93.84      128.60     92.48 o 
  -6   7   7       11.47      -62.80     76.38 o 
  -5   7   7        3.63      -21.17    139.87 o 
  -4   7   7       29.36      -88.33    136.02 o 
  -3   7   7      153.76      153.89    149.02 o 
  -2   7   7      688.04      521.14    100.13 o 
  -1   7   7      101.82      127.72     86.60 o 
   0   7   7       48.76       50.23    119.90 o 
   1   7   7        3.99      -89.36    107.39 o 
   2   7   7       21.12        7.70    120.11 o 
  -9   8   7      377.34      373.43    109.27 o 
  -8   8   7      578.16      550.53    116.78 o 
  -7   8   7      373.12      262.60    176.05 o 
  -6   8   7      442.14      478.32    174.83 o 
  -5   8   7      287.94       88.75    158.50 o 
  -4   8   7      204.84      230.83    138.46 o 
  -3   8   7      440.81      350.95     96.99 o 
  -2   8   7      404.56      275.21     97.57 o 
  -1   8   7      387.99      310.11    105.84 o 
   0   8   7      447.82      368.72    151.88 o 
   1   8   7      114.49      140.43    126.58 o 
  -8   9   7      418.78      766.88    198.16 o 
  -7   9   7      667.88      654.09    207.22 o 
  -6   9   7      904.40      702.95    208.16 o 
  -5   9   7     1057.19      664.89    196.94 o 
  -4   9   7      540.17      515.96    174.55 o 
  -3   9   7      288.22      228.72    168.40 o 
  -2   9   7      435.83      291.71     99.57 o 
  -1   9   7      657.13      449.77    106.44 o 
   0   9   7      617.59      601.80    172.53 o 
  -7  10   7      649.15      579.84    221.35 o 
  -6  10   7     1122.01     1047.36    243.08 o 
  -5  10   7     1158.20      745.71    228.29 o 
  -4  10   7      783.18      628.56    211.35 o 
  -3  10   7      374.46      201.16    184.41 o 
  -1 -11   8      557.40      549.94    203.42 o 
   0 -11   8      813.08      809.49    213.84 o 
   1 -11   8     1288.90     1422.84    233.55 o 
   2 -11   8     1137.41     1210.46    214.68 o 
   3 -11   8      822.29      819.82    197.03 o 
   4 -11   8      565.46      659.51    110.04 o 
  -3 -10   8      687.42      521.78    212.99 o 
  -2 -10   8      582.32      886.42    190.60 o 
  -1 -10   8      132.57       50.55    157.23 o 
   0 -10   8      324.57      417.40    168.12 o 
   1 -10   8      639.24      578.15    182.02 o 
   2 -10   8      833.68     1047.41    201.35 o 
   3 -10   8      957.91      935.28    187.18 o 
   4 -10   8      530.94      498.95    246.27 o 
   5 -10   8      334.38      421.03    100.59 o 
   6 -10   8      200.75      139.00    165.33 o 
  -5  -9   8       13.01       95.94    188.26 o 
  -4  -9   8      131.97       49.24    164.65 o 
  -3  -9   8      611.73      682.67    188.12 o 
  -2  -9   8      227.71      353.56    162.16 o 
  -1  -9   8       76.38      243.17    136.25 o 
   0  -9   8       63.42      116.49    142.35 o 
   1  -9   8       16.06      126.63    139.96 o 
   2  -9   8      180.08       73.55    142.96 o 
   3  -9   8      168.31      207.19     70.52 o 
   4  -9   8      356.89      286.28     78.40 o 
   5  -9   8      233.79      239.82     67.66 o 
   6  -9   8       79.65       11.09     88.28 o 
  -6  -8   8        4.81      -69.06    115.79 o 
  -5  -8   8       27.72      160.19    164.27 o 
  -4  -8   8        6.33       18.02    136.02 o 
  -3  -8   8        0.34       13.42    129.07 o 
  -2  -8   8       48.33       40.83    123.86 o 
  -1  -8   8       81.04      208.02    139.82 o 
   0  -8   8       12.74      -53.37    124.10 o 
   1  -8   8        0.93     -132.73    120.67 o 
   2  -8   8        2.95      -13.85    129.45 o 
   3  -8   8        2.09       18.04     47.24 o 
   4  -8   8       14.66       41.72    101.97 o 
   5  -8   8       11.30      -17.74     73.63 o 
   6  -8   8       27.14      -13.98     85.41 o 
   7  -8   8       26.62       82.86    241.58 o 
  -7  -7   8       32.09      -11.68    163.66 o 
  -6  -7   8       79.41       33.01     86.71 o 
  -5  -7   8      242.95      193.56    134.70 o 
  -4  -7   8      328.99      365.58    143.06 o 
  -3  -7   8      335.19      259.74    136.02 o 
  -2  -7   8      350.21      448.89    137.94 o 
  -1  -7   8      214.65      125.55    125.08 o 
   0  -7   8      778.11      580.21    158.13 o 
   1  -7   8      998.43      895.53    172.02 o 
   2  -7   8      520.94      486.65    112.13 o 
   3  -7   8      591.73      565.33     70.64 o 
   4  -7   8      309.01      295.91     78.38 o 
   5  -7   8        7.01      -40.85     72.80 o 
   6  -7   8       51.33      -57.74     78.66 o 
   7  -7   8       94.94       93.97    101.41 o 
  -7  -6   8      528.03      626.11    109.39 o 
  -6  -6   8      730.24      801.08    132.73 o 
  -5  -6   8     1104.41     1049.85    172.86 o 
  -4  -6   8     1798.34     2265.19    214.07 o 
  -3  -6   8      946.20      964.61    155.78 o 
  -2  -6   8     3059.81     2895.06    249.27 o 
  -1  -6   8      372.06      294.80    122.13 o 
   0  -6   8      470.25      493.71    152.07 o 
   1  -6   8      888.15      728.76    115.98 o 
   2  -6   8      968.24      931.53     77.41 o 
   3  -6   8     3436.77     3363.60    153.30 o 
   4  -6   8     2849.91     2935.52    194.27 o 
   5  -6   8      631.66      762.80     97.15 o 
   6  -6   8      249.30      159.27     87.71 o 
   7  -6   8      141.78      273.78    101.37 o 
  -8  -5   8      928.34      930.45    161.04 o 
  -7  -5   8     1166.40     1576.21    235.80 o 
  -6  -5   8     1266.18     1420.93    125.46 o 
  -5  -5   8     1537.94     1771.10    193.14 o 
  -4  -5   8     1048.27     1059.56    160.99 o 
  -3  -5   8     6296.46     5636.04    349.71 o 
  -2  -5   8     7218.00     6312.42    387.69 o 
  -1  -5   8     5383.10     5081.78    347.23 o 
   0  -5   8     2898.14     2740.18    196.52 o 
   1  -5   8     1269.66     1405.24    146.53 o 
   2  -5   8     1525.40     1411.47     84.19 o 
   3  -5   8     4128.93     4476.31    183.31 o 
   4  -5   8     3783.75     3740.08    222.14 o 
   5  -5   8     2705.17     2875.63    156.49 o 
   6  -5   8      793.88      866.68    113.27 o 
   7  -5   8      367.32      455.08    147.80 o 
  -9  -4   8      922.83     1051.68    173.00 o 
  -8  -4   8     1837.81     2117.58    200.60 o 
  -7  -4   8     4143.30     4392.80    205.37 o 
  -6  -4   8     3049.15     3219.13    200.72 o 
  -5  -4   8     2827.25     2910.24    149.56 o 
  -4  -4   8     2383.45     2211.83    183.19 o 
  -3  -4   8     4560.87     4323.07    286.77 o 
  -2  -4   8     6935.80     6124.68    377.41 o 
  -1  -4   8    10410.07     9310.23    476.35 o 
   0  -4   8     5692.80     5722.41    225.54 o 
   1  -4   8     3418.90     3280.82    225.85 o 
   2  -4   8     2596.20     2616.73    238.69 o 
   3  -4   8     3671.86     3702.18    159.44 o 
   4  -4   8     3982.83     4109.66    178.35 o 
   5  -4   8     3793.17     4202.50    193.40 o 
   6  -4   8     1466.18     1986.40    205.44 o 
   7  -4   8      669.26      650.66    156.76 o 
  -9  -3   8     1065.40     1144.89    180.84 o 
  -8  -3   8     1953.03     2053.65    193.80 o 
  -7  -3   8     3548.56     3496.40    231.63 o 
  -6  -3   8     4936.08     4727.71    196.98 o 
  -5  -3   8     4857.26     4655.74    191.68 o 
  -4  -3   8     4551.58     4217.37    261.48 o 
  -3  -3   8     4021.63     3737.32    259.51 o 
  -2  -3   8     6487.55     5516.45    308.04 o 
  -1  -3   8    13100.57    11705.85    580.17 o 
   0  -3   8     7808.32     7677.34    301.72 o 
   1  -3   8     5916.12     6420.33    248.50 o 
   2  -3   8     4356.45     4556.87    360.11 o 
   3  -3   8     2717.62     2815.17    130.10 o 
   4  -3   8     3542.96     3793.03    167.68 o 
   5  -3   8     3350.00     3214.50    232.85 o 
   6  -3   8     1923.37     2041.22    190.79 o 
   7  -3   8     1177.23     1035.35    164.56 o 
 -10  -2   8      964.86      841.83    188.96 o 
  -9  -2   8     1307.47     1336.95    183.24 o 
  -8  -2   8     2118.25     2021.22    170.42 o 
  -7  -2   8     2113.76     1966.31    163.62 o 
  -6  -2   8     5576.15     4960.66    352.27 o 
  -5  -2   8     6608.16     5816.22    218.27 o 
  -4  -2   8     5387.12     4856.23    188.19 o 
  -3  -2   8     5135.29     5178.89    289.50 o 
  -2  -2   8     6844.77     6272.53    339.11 o 
  -1  -2   8     7789.11     7755.72    297.58 o 
   0  -2   8    10278.92    10575.40    383.36 o 
   1  -2   8     6967.90     7595.74    287.25 o 
   2  -2   8     4429.75     4584.35    144.40 o 
   3  -2   8     1485.10     1534.17    148.93 o 
   4  -2   8     2207.99     2430.22    192.25 o 
   5  -2   8     2443.99     2302.50    198.86 o 
   6  -2   8     2254.32     2084.44    195.67 o 
   7  -2   8     1644.43     1588.71    197.79 o 
 -10  -1   8     1176.56     1221.91    186.99 o 
  -9  -1   8     1400.79     1522.86    187.98 o 
  -8  -1   8     1592.91     1389.61    152.16 o 
  -7  -1   8     1738.26     1408.48    127.48 o 
  -6  -1   8     3044.28     2746.90    160.00 o 
  -5  -1   8     6189.50     5415.09    305.85 o 
  -4  -1   8     5093.04     4897.25    181.53 o 
  -3  -1   8     2936.94     2881.97    119.82 o 
  -2  -1   8     3286.92     3030.43    152.12 o 
  -1  -1   8     3818.08     3710.52    167.94 o 
   0  -1   8     8286.74     8161.92    305.48 o 
   1  -1   8     7566.38     7759.28    293.97 o 
   2  -1   8     3629.24     3605.52    163.08 o 
   3  -1   8      911.68      979.68    127.19 o 
   4  -1   8     1295.41     1239.89    145.87 o 
   5  -1   8      972.12     1113.68    149.25 o 
   6  -1   8     1372.99     1462.22    184.97 o 
   7  -1   8     1062.74      835.78    181.36 o 
 -10   0   8      933.60      702.48    143.90 o 
  -9   0   8      654.51      544.36    133.39 o 
  -8   0   8      676.29      811.46    132.64 o 
  -7   0   8      712.51      696.24    106.12 o 
  -6   0   8     1849.24     1668.78    123.86 o 
  -5   0   8     4865.62     4643.68    220.01 o 
  -4   0   8     4651.51     4579.03    171.78 o 
  -3   0   8     2627.98     2419.11    147.28 o 
  -2   0   8      653.54      624.07     57.18 o 
  -1   0   8     2863.76     2902.63    232.54 o 
   0   0   8     2442.34     2418.00    122.72 o 
   1   0   8     3800.58     3618.73    163.79 o 
   2   0   8     2248.93     2180.17    121.63 o 
   3   0   8     1468.72     1498.83    154.09 o 
   4   0   8      971.57      937.16    130.43 o 
   5   0   8      474.52      245.80    107.90 o 
   6   0   8      284.36      266.08    121.19 o 
 -10   1   8      583.31      688.73    139.07 o 
  -9   1   8      418.22      396.74    113.68 o 
  -8   1   8       61.26       56.13     89.46 o 
  -7   1   8      337.73      394.12     97.95 o 
  -6   1   8     1162.15     1270.87    121.89 o 
  -5   1   8      157.35      232.24     58.01 o 
  -4   1   8     2990.99     3132.74    113.36 o 
  -3   1   8      269.56      204.62     36.23 o 
  -2   1   8      547.63      549.72     53.85 o 
  -1   1   8     1025.01      925.80    157.43 o 
   0   1   8      296.86      310.85     59.17 o 
   1   1   8      275.61      194.48     67.33 o 
   2   1   8      709.05      768.24     84.21 o 
   3   1   8      491.31      381.72    103.02 o 
   4   1   8      431.77      444.62    115.84 o 
   5   1   8      261.15      188.96    116.54 o 
   6   1   8       46.62       88.61    125.55 o 
 -10   2   8       69.54      -42.01    103.30 o 
  -9   2   8        9.85       47.55     94.15 o 
  -8   2   8       48.70       65.71     86.97 o 
  -7   2   8      457.73      470.39     94.48 o 
  -6   2   8       12.23      -22.01     61.39 o 
  -5   2   8       22.27      -14.87     45.90 o 
  -4   2   8       21.70       15.84     36.11 o 
  -3   2   8        7.55      -18.98     32.79 o 
  -2   2   8       14.92        8.22     34.36 o 
  -1   2   8      260.98      162.78     54.38 o 
   0   2   8       60.24      131.83     53.99 o 
   1   2   8        6.06      -13.20     85.52 o 
   2   2   8        5.29      -10.04     79.27 o 
   3   2   8        0.26     -118.63     79.09 o 
   4   2   8       27.86      -20.89     99.55 o 
   5   2   8       26.80      103.26    114.66 o 
 -10   3   8      158.71       87.53    116.21 o 
  -9   3   8       59.26      -75.57     96.03 o 
  -8   3   8      368.07      349.86    100.07 o 
  -7   3   8       34.52      -96.59     72.23 o 
  -6   3   8       99.09       74.16     62.71 o 
  -5   3   8      193.40      182.94     60.02 o 
  -4   3   8      673.64      748.38     65.63 o 
  -3   3   8      765.43      879.51    117.60 o 
  -2   3   8      873.40      876.75     90.10 o 
  -1   3   8       68.27       56.52     60.95 o 
   0   3   8      114.68       -0.72     53.54 o 
   1   3   8       70.15       57.41     56.66 o 
   2   3   8      415.35      325.36    108.51 o 
   3   3   8      232.39      240.97    110.91 o 
   4   3   8       30.30       -9.86    109.64 o 
   5   3   8        6.32      -98.19    116.59 o 
 -10   4   8      682.74      559.80    141.32 o 
  -9   4   8      288.63      377.78    123.02 o 
  -8   4   8     1207.67     1369.09    301.77 o 
  -7   4   8     1570.19     1666.82    251.41 o 
  -6   4   8      509.29      472.55     77.09 o 
  -5   4   8      411.86      662.35     82.36 o 
  -4   4   8     1564.91     1547.97    110.83 o 
  -3   4   8     1112.72     1446.29    171.90 o 
  -2   4   8     2001.97     2006.30    202.95 o 
  -1   4   8      689.21      750.65     89.94 o 
   0   4   8      642.78      431.45     81.47 o 
   1   4   8      412.36      344.36     80.75 o 
   2   4   8      860.39      649.73    134.23 o 
   3   4   8      627.88      428.94    132.08 o 
   4   4   8      388.55      467.05    145.69 o 
 -10   5   8      413.54      354.36    181.19 o 
  -9   5   8     1173.53     1153.51    133.69 o 
  -8   5   8     1485.40     1459.45    134.98 o 
  -7   5   8     2883.25     2758.16    247.82 o 
  -6   5   8     2704.68     2699.93    178.12 o 
  -5   5   8      851.07     1593.03    215.01 o 
  -4   5   8     1237.81     1788.99    210.69 o 
  -3   5   8     2707.68     3029.85    265.49 o 
  -2   5   8     1435.28     1664.59    128.36 o 
  -1   5   8     3564.57     3736.15    219.54 o 
   0   5   8      846.49      650.68     99.27 o 
   1   5   8      569.65      449.13     92.83 o 
   2   5   8      533.91      421.29    133.30 o 
   3   5   8      767.43      696.61    152.92 o 
 -10   6   8      543.69      530.72    124.73 o 
  -9   6   8     1156.56     1287.15    141.79 o 
  -8   6   8     1525.62     1542.19    142.10 o 
  -7   6   8     3498.73     4025.35    245.75 o 
  -6   6   8     3498.41     3475.46    290.06 o 
  -5   6   8     1576.78     2619.41    280.49 o 
  -4   6   8      574.85      712.99    171.50 o 
  -3   6   8     1758.94     2019.17    147.40 o 
  -2   6   8     2786.94     2790.05    171.32 o 
  -1   6   8     3809.26     3758.25    198.98 o 
   0   6   8     1654.92     1443.23    224.33 o 
   1   6   8      933.16     1005.03    175.87 o 
   2   6   8      232.82      167.00    124.05 o 
 -10   7   8      682.13      626.80    131.94 o 
  -9   7   8      722.57      647.58    119.89 o 
  -8   7   8     1507.30     1709.48    247.58 o 
  -7   7   8     3378.29     3831.38    324.93 o 
  -6   7   8     3272.85     3860.05    316.67 o 
  -5   7   8     2280.58     2459.32    243.27 o 
  -4   7   8      948.24     1259.51    202.20 o 
  -3   7   8      554.42      680.36    117.51 o 
  -2   7   8     2257.37     2434.08    170.17 o 
  -1   7   8     1920.24     2239.42    428.12 o 
   0   7   8     1753.00     1800.34    363.19 o 
   1   7   8     1038.86      900.69    183.52 o 
  -9   8   8      372.94      161.36    109.74 o 
  -8   8   8      865.84     1211.63    220.08 o 
  -7   8   8     1253.00     1865.35    249.46 o 
  -6   8   8     2320.07     2707.32    280.53 o 
  -5   8   8     2756.93     2762.75    272.88 o 
  -4   8   8     1349.97     1756.41    248.94 o 
  -3   8   8      651.36      490.76    162.16 o 
  -2   8   8      862.21      612.18    186.90 o 
  -1   8   8     1097.05      944.98    121.52 o 
   0   8   8     1044.17      721.44    190.79 o 
  -8   9   8      267.35      557.69    198.58 o 
  -7   9   8      530.60      446.82    196.19 o 
  -6   9   8      934.52      783.77    200.98 o 
  -5   9   8     1686.23     1437.44    246.83 o 
  -4   9   8     1204.22     1249.89    216.79 o 
  -3   9   8      339.96      189.29    175.68 o 
  -2   9   8      487.48      463.79    194.99 o 
  -1 -11   9      155.90      -10.14    177.98 o 
   0 -11   9      364.62      373.70    197.27 o 
   1 -11   9      282.27      168.17    158.03 o 
   2 -11   9      181.42       69.89    163.24 o 
   3 -11   9      106.37      180.37    171.88 o 
  -3 -10   9      483.54      242.19    189.99 o 
  -2 -10   9      167.73      257.96    175.58 o 
  -1 -10   9      249.41      410.40    186.90 o 
   0 -10   9      622.34      597.11    188.54 o 
   1 -10   9     1203.79     1165.50    230.08 o 
   2 -10   9     1230.07      784.29    183.00 o 
   3 -10   9      706.93      481.70    173.57 o 
   4 -10   9      205.59       60.16    168.69 o 
   5 -10   9       93.87       76.19     89.16 o 
  -4  -9   9     1497.77     1762.75    256.83 o 
  -3  -9   9     1435.53     1492.40    235.47 o 
  -2  -9   9      968.54     1243.55    220.92 o 
  -1  -9   9      430.61      178.92    154.65 o 
   0  -9   9      816.05      694.22    188.82 o 
   1  -9   9     2369.52     2690.66    290.95 o 
   2  -9   9     2817.63     2729.80    276.78 o 
   3  -9   9     1975.15     2206.01    247.49 o 
   4  -9   9      779.94      789.82    134.68 o 
   5  -9   9      374.76      492.74     98.75 o 
  -5  -8   9     1468.94     1588.24    236.88 o 
  -4  -8   9     2259.35     2526.67    275.37 o 
  -3  -8   9     2817.63     3045.35    280.63 o 
  -2  -8   9     3274.23     3598.20    305.08 o 
  -1  -8   9     1839.47     1893.60    227.12 o 
   0  -8   9     1307.04     1111.10    203.00 o 
   1  -8   9     2824.35     2883.14    292.69 o 
   2  -8   9     2583.96     2479.87    247.44 o 
   3  -8   9     1921.11     2055.09    119.36 o 
   4  -8   9     1907.61     1890.38    123.04 o 
   5  -8   9      978.50      914.57    104.40 o 
   6  -8   9      839.26      867.45    117.22 o 
  -6  -7   9     1070.38     1286.47    155.73 o 
  -5  -7   9     1307.05     1275.89    193.56 o 
  -4  -7   9     1688.72     1591.76    206.98 o 
  -3  -7   9     2566.19     2592.85    247.40 o 
  -2  -7   9     4145.45     4233.56    319.35 o 
  -1  -7   9     3968.19     3725.63    309.77 o 
   0  -7   9     2252.87     2378.40    263.78 o 
   1  -7   9     2808.72     2674.82    160.50 o 
   2  -7   9     2739.38     2649.92    206.94 o 
   3  -7   9     3472.76     3702.11    167.55 o 
   4  -7   9     3967.59     3966.63    216.86 o 
   5  -7   9     1490.42     1739.29    157.91 o 
   6  -7   9      823.61     1018.52    120.33 o 
  -7  -6   9     1460.05     1659.32    155.45 o 
  -6  -6   9     1506.13     1698.16    141.02 o 
  -5  -6   9     1700.24     2023.94    224.12 o 
  -4  -6   9     2544.57     2628.09    230.22 o 
  -3  -6   9     3321.56     3583.37    274.10 o 
  -2  -6   9     7719.62     7822.28    474.23 o 
  -1  -6   9     5468.86     5535.74    388.86 o 
   0  -6   9     2275.99     1964.24    174.08 o 
   1  -6   9      968.65     1210.09    148.27 o 
   2  -6   9     1408.49     1502.26    164.74 o 
   3  -6   9     3605.62     3660.37    165.07 o 
   4  -6   9     3806.22     3811.84    177.92 o 
   5  -6   9     2463.38     2761.65    158.28 o 
   6  -6   9     1127.17     1306.33    133.43 o 
  -8  -5   9     1130.74     1323.15    196.10 o 
  -7  -5   9     1742.23     2084.24    157.90 o 
  -6  -5   9     1464.51     1739.80    136.87 o 
  -5  -5   9      446.78      475.55    127.43 o 
  -4  -5   9     1222.13     1162.40    159.77 o 
  -3  -5   9     1425.05     1378.02    176.34 o 
  -2  -5   9     5025.76     5233.80    356.94 o 
  -1  -5   9     5436.95     5057.79    305.13 o 
   0  -5   9     4119.94     3566.38    238.48 o 
   1  -5   9     1675.95     1561.35    159.44 o 
   2  -5   9     1664.58     1803.55    102.51 o 
   3  -5   9     1529.19     1664.39    187.44 o 
   4  -5   9     2098.21     2025.35    123.54 o 
   5  -5   9     1416.57     1794.15    136.56 o 
   6  -5   9      949.31     1041.17    179.34 o 
   7  -5   9      589.88      797.52    186.24 o 
  -8  -4   9      718.19      691.83    146.25 o 
  -7  -4   9     1469.77     1835.36    188.45 o 
  -6  -4   9     1470.71     1583.97    176.29 o 
  -5  -4   9     1949.13     1915.11    117.83 o 
  -4  -4   9      538.55      540.65    118.18 o 
  -3  -4   9     1467.54     1513.94    185.16 o 
  -2  -4   9      840.94      769.79    117.15 o 
  -1  -4   9     2041.28     1822.59    160.52 o 
   0  -4   9     3180.18     3275.29    229.33 o 
   1  -4   9     2272.33     2226.61    190.89 o 
   2  -4   9      902.03      806.44    256.34 o 
   3  -4   9     1233.89     1358.36    200.37 o 
   4  -4   9      532.65      574.74     81.81 o 
   5  -4   9      418.78      339.53    126.58 o 
   6  -4   9      487.71      427.58    140.15 o 
   7  -4   9      410.86      627.29    166.76 o 
  -9  -3   9       14.39       96.69    121.33 o 
  -8  -3   9      100.34       40.13     92.09 o 
  -7  -3   9      427.28      363.47     96.73 o 
  -6  -3   9      332.96      312.61     66.96 o 
  -5  -3   9      732.33      703.05     77.72 o 
  -4  -3   9      284.16      382.38    104.62 o 
  -3  -3   9      211.50       77.58     84.01 o 
  -2  -3   9      161.38       98.24     70.73 o 
  -1  -3   9      446.25      529.13    181.66 o 
   0  -3   9      665.06      762.36    101.45 o 
   1  -3   9      887.04      902.05    134.80 o 
   2  -3   9      525.98      451.55     55.54 o 
   3  -3   9      475.52      422.93    115.13 o 
   4  -3   9       25.25     -130.95     87.30 o 
   5  -3   9      109.51       74.63    104.99 o 
   6  -3   9       59.97       54.07    113.54 o 
  -9  -2   9        8.41     -132.50     88.33 o 
  -8  -2   9       14.24        0.05     86.64 o 
  -7  -2   9       16.77       36.42     61.67 o 
  -6  -2   9        0.00      -46.74     46.83 o 
  -5  -2   9        9.77       30.05     86.99 o 
  -4  -2   9        5.88      -26.85     37.16 o 
  -3  -2   9        0.56        1.55     69.04 o 
  -2  -2   9        0.05       30.66     60.74 o 
  -1  -2   9        7.55       -5.16     73.76 o 
   0  -2   9      253.46      298.88     97.02 o 
   1  -2   9       16.77       53.39     53.08 o 
   2  -2   9      165.81      297.71     90.96 o 
   3  -2   9       31.10      -56.56     79.60 o 
   4  -2   9        0.00      119.97     86.41 o 
   5  -2   9        0.75       40.22    101.90 o 
   6  -2   9       59.19      -83.12    110.25 o 
 -10  -1   9       72.91     -152.35    112.79 o 
  -9  -1   9      207.48      160.10    108.33 o 
  -8  -1   9      208.96      224.68    101.05 o 
  -7  -1   9      232.82      258.33     81.57 o 
  -6  -1   9      470.12      451.24     82.09 o 
  -5  -1   9      536.15      484.97     60.69 o 
  -4  -1   9      375.89      369.89     50.45 o 
  -3  -1   9      408.13      391.63     62.71 o 
  -2  -1   9      182.11      157.72     69.87 o 
  -1  -1   9     1240.92     1425.66    107.16 o 
   0  -1   9     1032.80     1150.08     90.45 o 
   1  -1   9      742.34      810.28     83.02 o 
   2  -1   9      119.48       82.40     76.81 o 
   3  -1   9      175.41      150.33     90.16 o 
   4  -1   9       12.58     -120.62     86.22 o 
   5  -1   9      208.82      120.86    110.39 o 
   6  -1   9      382.17      339.48    141.89 o 
 -10   0   9      472.15      701.54    156.53 o 
  -9   0   9      532.66      397.73    119.17 o 
  -8   0   9     1216.73     1233.46    137.29 o 
  -7   0   9     1900.17     1692.06    143.53 o 
  -6   0   9     1108.39     1105.98    110.86 o 
  -5   0   9     1875.43     1772.53     92.31 o 
  -4   0   9     2034.51     2078.29     98.39 o 
  -3   0   9      973.83      879.76     59.47 o 
  -2   0   9     2306.54     2414.72     94.84 o 
  -1   0   9     1270.55     1411.02    105.15 o 
   0   0   9     2717.40     2635.86    137.36 o 
   1   0   9     3600.13     3685.35    173.76 o 
   2   0   9     1245.91     1232.42    101.72 o 
   3   0   9      398.01      251.24     97.77 o 
   4   0   9       95.85       52.80     95.09 o 
   5   0   9      222.65      235.24    127.05 o 
   6   0   9      413.75      504.93    157.80 o 
 -10   1   9     1143.49     1081.95    172.44 o 
  -9   1   9      920.34     1041.35    151.41 o 
  -8   1   9     2370.66     2158.98    170.00 o 
  -7   1   9     2682.60     2886.29    199.85 o 
  -6   1   9     1099.63     1212.67    116.31 o 
  -5   1   9     3844.65     4243.28    224.87 o 
  -4   1   9     4192.65     4080.07    252.80 o 
  -3   1   9     3412.55     3502.46    131.04 o 
  -2   1   9     3362.95     3485.91    170.97 o 
  -1   1   9     1048.73     1083.45     95.40 o 
   0   1   9     2344.61     2492.43    135.32 o 
   1   1   9     3674.84     3569.85    170.87 o 
   2   1   9     3156.50     2982.28    155.62 o 
   3   1   9     1730.11     1627.53    167.37 o 
   4   1   9      847.87      688.26    142.73 o 
   5   1   9      263.70      249.51    133.20 o 
 -10   2   9     1635.59     1370.70    179.90 o 
  -9   2   9     2424.45     2185.87    193.33 o 
  -8   2   9     2698.82     2349.25    178.82 o 
  -7   2   9     2695.61     2339.16    166.20 o 
  -6   2   9     1597.13     1464.24    128.84 o 
  -5   2   9     4087.64     4945.21    468.46 o 
  -4   2   9     5787.13     6671.70    292.80 o 
  -3   2   9     8175.96     8427.88    331.29 o 
  -2   2   9     5176.67     5512.47    235.84 o 
  -1   2   9     2732.84     2587.58    288.44 o 
   0   2   9      844.35      739.58     85.87 o 
   1   2   9     2633.24     2537.66    142.05 o 
   2   2   9     2611.00     2417.36    197.13 o 
   3   2   9     2700.85     2552.06    214.96 o 
   4   2   9     1304.83     1262.14    173.75 o 
   5   2   9      351.36      416.74    140.71 o 
 -10   3   9     1271.59     1131.47    172.02 o 
  -9   3   9     3340.20     3008.51    228.25 o 
  -8   3   9     2933.20     2861.41    208.06 o 
  -7   3   9     2445.50     2590.75    171.62 o 
  -6   3   9     2932.50     3172.24    159.53 o 
  -5   3   9     2004.11     2013.62    120.65 o 
  -4   3   9     4171.35     4778.40    215.15 o 
  -3   3   9     6883.75     6902.10    283.01 o 
  -2   3   9     5898.82     5707.59    244.32 o 
  -1   3   9     1942.56     1975.83    125.10 o 
   0   3   9     1750.44     1661.59    119.31 o 
   1   3   9     1840.28     1841.58    166.27 o 
   2   3   9     2314.37     1830.10    187.22 o 
   3   3   9     2390.78     2429.51    218.44 o 
   4   3   9     1035.46      960.16    170.47 o 
 -10   4   9      949.08      812.17    150.52 o 
  -9   4   9     1628.70     1766.19    341.76 o 
  -8   4   9     3451.60     3576.69    188.42 o 
  -7   4   9     2079.86     1904.56    130.31 o 
  -6   4   9     3259.53     3591.28    219.12 o 
  -5   4   9     2949.02     3380.61    281.85 o 
  -4   4   9     2421.61     2764.96    246.88 o 
  -3   4   9     5090.69     5565.18    502.44 o 
  -2   4   9     3019.65     3050.93    268.85 o 
  -1   4   9     1658.43     1640.49    122.83 o 
   0   4   9     2372.72     2142.58    188.28 o 
   1   4   9      812.44      802.89    100.82 o 
   2   4   9     1458.54     1258.48    175.26 o 
   3   4   9     1043.58      817.75    158.50 o 
 -10   5   9      620.00      594.49    240.90 o 
  -9   5   9      646.61      550.49    110.68 o 
  -8   5   9     2128.60     2051.50    157.74 o 
  -7   5   9     1502.71     1938.27    246.76 o 
  -6   5   9     2139.25     2390.93    244.39 o 
  -5   5   9     1710.11     2195.91    257.11 o 
  -4   5   9     1999.96     2547.98    252.09 o 
  -3   5   9      932.74      886.56    195.74 o 
  -2   5   9     2270.12     2344.20    242.61 o 
  -1   5   9     2497.09     2764.75    169.13 o 
   0   5   9     1247.40     1233.94    227.99 o 
   1   5   9      735.53      628.64    119.33 o 
   2   5   9      402.91      227.40    132.45 o 
   3   5   9      229.64      306.49    146.44 o 
 -10   6   9      189.59      105.51    114.43 o 
  -9   6   9      296.38      382.76    109.77 o 
  -8   6   9      858.30      743.13    197.55 o 
  -7   6   9     1419.41     1679.06    248.43 o 
  -6   6   9      861.00     1159.91    215.01 o 
  -5   6   9      945.66     1087.77    204.12 o 
  -4   6   9      345.04      318.50    143.15 o 
  -3   6   9      310.03      301.54    103.28 o 
  -2   6   9      779.66      792.79    112.97 o 
  -1   6   9     1381.73     1399.39    138.34 o 
   0   6   9      583.76      554.19    108.79 o 
   1   6   9      544.28      387.73    148.32 o 
   2   6   9      137.28        1.60    133.53 o 
  -9   7   9       28.26      -37.88    161.08 o 
  -8   7   9      127.32      153.71    178.82 o 
  -7   7   9      696.04      669.63    192.95 o 
  -6   7   9      104.00     -123.58    151.37 o 
  -5   7   9      291.55      266.83    171.08 o 
  -4   7   9      197.36      204.03    165.59 o 
  -3   7   9      213.23       11.41    149.30 o 
  -2   7   9       91.21      -66.30     97.90 o 
  -1   7   9      211.58      205.12    100.60 o 
   0   7   9      107.47       78.71    101.71 o 
  -8   8   9       24.50     -121.47    161.08 o 
  -7   8   9       26.04       64.16    173.71 o 
  -6   8   9        2.72       59.19    184.50 o 
  -5   8   9       34.98      -55.01    151.13 o 
  -4   8   9      149.51      153.76    152.82 o 
  -3   8   9        8.70       15.54    168.17 o 
  -2   8   9        0.48     -114.11     99.25 o 
  -1   8   9       15.73      117.31    124.73 o 
  -6   9   9       11.19      -69.65    174.88 o 
  -5   9   9      174.23      200.93    175.96 o 
  -4   9   9       43.79      267.39    195.25 o 
  -3   9   9        4.11     -188.59    176.76 o 
  -2 -10  10      699.19      757.58    213.46 o 
  -1 -10  10      810.73     1124.33    237.96 o 
   0 -10  10      724.96      837.28    217.59 o 
   1 -10  10     1533.22     1571.44    252.23 o 
   2 -10  10     1607.07     1274.62    221.44 o 
   3 -10  10     1242.11     1101.34    205.06 o 
  -4  -9  10      963.65     1348.36    227.73 o 
  -3  -9  10      766.94      818.83    207.92 o 
  -2  -9  10      903.16     1159.40    229.51 o 
  -1  -9  10      853.31     1035.72    220.78 o 
   0  -9  10      791.01      809.31    205.58 o 
   1  -9  10      966.06     1200.09    226.32 o 
   2  -9  10     1206.60     1143.72    204.83 o 
   3  -9  10      871.64      698.40    155.68 o 
   4  -9  10      637.49      813.96    223.62 o 
   5  -9  10      599.57      510.79    118.65 o 
  -5  -8  10      206.33      249.46    162.58 o 
  -4  -8  10      373.22      223.74    174.36 o 
  -3  -8  10      509.25      365.02    157.23 o 
  -2  -8  10      522.33      425.61    177.65 o 
  -1  -8  10     1213.48     1128.28    215.39 o 
   0  -8  10      849.76     1172.91    215.39 o 
   1  -8  10      574.27      510.75    155.22 o 
   2  -8  10      512.50      530.32    152.16 o 
   3  -8  10      176.88      243.73    113.91 o 
   4  -8  10      445.41      398.31     88.40 o 
   5  -8  10      463.33      548.21    102.39 o 
  -6  -7  10       72.17      137.91     87.71 o 
  -5  -7  10       80.90      200.60    142.59 o 
  -4  -7  10      135.77      114.57    146.20 o 
  -3  -7  10       14.64     -121.84    129.26 o 
  -2  -7  10       48.78      -46.51    143.43 o 
  -1  -7  10      235.68      137.00    143.06 o 
   0  -7  10       93.23      125.60    131.37 o 
   1  -7  10      290.26      307.43    100.58 o 
   2  -7  10       40.57       60.03     99.64 o 
   3  -7  10       50.05       22.28     94.65 o 
   4  -7  10      270.26      262.51     79.99 o 
   5  -7  10       98.84      117.55     85.79 o 
   6  -7  10       85.26      131.77    113.47 o 
  -7  -6  10       50.39      202.24    139.16 o 
  -6  -6  10       10.48       28.12     87.35 o 
  -5  -6  10        1.67       10.42    119.64 o 
  -4  -6  10       46.68       30.51    113.96 o 
  -3  -6  10        6.81      246.69    137.94 o 
  -2  -6  10        0.53      -57.50    131.04 o 
  -1  -6  10       71.48      128.27    144.98 o 
   0  -6  10        0.79       17.18     96.03 o 
   1  -6  10       10.92     -117.57     81.43 o 
   2  -6  10       69.82       94.29    100.63 o 
   3  -6  10       42.71      -65.64     57.10 o 
   4  -6  10       52.48        3.76     69.76 o 
   5  -6  10       21.47       20.03     98.73 o 
   6  -6  10       20.17     -182.39    150.90 o 
  -8  -5  10      174.77      204.12    130.48 o 
  -7  -5  10      106.79      186.57    111.71 o 
  -6  -5  10      116.45      122.71     75.88 o 
  -5  -5  10      308.17      203.23    121.47 o 
  -4  -5  10      217.21      431.62    125.46 o 
  -3  -5  10      935.67      878.30    168.03 o 
  -2  -5  10      910.27      986.67    191.59 o 
  -1  -5  10     1577.02     1585.94    173.47 o 
   0  -5  10      503.84      477.61    116.59 o 
   1  -5  10       39.61      -44.35     96.12 o 
   2  -5  10       42.30       53.18    103.91 o 
   3  -5  10      455.80      576.75     74.04 o 
   4  -5  10      595.18      578.10    147.52 o 
   5  -5  10      537.75      745.24    161.65 o 
   6  -5  10      143.04      -17.93    158.92 o 
  -8  -4  10     1041.43     1082.23    161.93 o 
  -7  -4  10      958.02      877.22    138.88 o 
  -6  -4  10      981.53      966.07    179.97 o 
  -5  -4  10     1018.27     1123.63     98.35 o 
  -4  -4  10      323.14      462.74    134.38 o 
  -3  -4  10     1778.08     1558.20    208.44 o 
  -2  -4  10     1669.37     1547.18    159.11 o 
  -1  -4  10     2955.74     2580.93    205.53 o 
   0  -4  10     3257.47     3401.21    249.27 o 
   1  -4  10     1172.42     1551.31    170.61 o 
   2  -4  10      287.65      282.46    116.68 o 
   3  -4  10      733.91      739.75    148.55 o 
   4  -4  10      689.98      892.76    156.25 o 
   5  -4  10     1121.81     1529.39    195.30 o 
   6  -4  10      697.09     1123.40    186.47 o 
  -9  -3  10      772.24      937.11    162.82 o 
  -8  -3  10      877.44      703.75    131.28 o 
  -7  -3  10     1712.89     1874.97    162.54 o 
  -6  -3  10     3180.12     2827.97    230.01 o 
  -5  -3  10     2549.42     2365.34    127.97 o 
  -4  -3  10     3222.98     2805.13    232.75 o 
  -3  -3  10     1392.77     1519.67    156.29 o 
  -2  -3  10     2132.89     2040.32    206.52 o 
  -1  -3  10     3011.64     2920.31    153.06 o 
   0  -3  10     6101.90     7130.79    414.81 o 
   1  -3  10     4262.14     4871.18    318.17 o 
   2  -3  10     1570.98     1939.98    191.54 o 
   3  -3  10      561.08      680.33    139.63 o 
   4  -3  10     1258.58     1513.38    188.16 o 
   5  -3  10     1058.07     1209.66    177.51 o 
   6  -3  10     1171.93     1289.45    201.82 o 
  -9  -2  10      779.14     1000.71    159.02 o 
  -8  -2  10     1308.51     1205.30    152.87 o 
  -7  -2  10     1737.24     1486.68    141.74 o 
  -6  -2  10     4647.26     3879.34    231.25 o 
  -5  -2  10     7006.93     6064.59    234.68 o 
  -4  -2  10     4060.09     3692.20    153.88 o 
  -3  -2  10     2324.52     2189.20    175.82 o 
  -2  -2  10     2276.89     2196.94    186.00 o 
  -1  -2  10     2937.81     2916.20    156.38 o 
   0  -2  10     6529.81     6894.70    385.22 o 
   1  -2  10     6545.14     8036.45    452.64 o 
   2  -2  10     2619.37     2554.03    210.88 o 
   3  -2  10     1102.09     1137.99    155.83 o 
   4  -2  10     1400.05     1770.77    189.48 o 
   5  -2  10      935.13      915.24    160.00 o 
   6  -2  10     1355.65     1538.59    207.45 o 
  -9  -1  10     1171.64     1065.90    140.29 o 
  -8  -1  10     1077.94      845.40    128.79 o 
  -7  -1  10     2224.40     2015.59    151.93 o 
  -6  -1  10     5246.63     4299.55    236.37 o 
  -5  -1  10     5999.85     5202.31    202.50 o 
  -4  -1  10     5886.07     5220.37    294.03 o 
  -3  -1  10     2680.30     2582.77    159.54 o 
  -2  -1  10     3235.28     3295.04    172.67 o 
  -1  -1  10     3412.47     3572.11    180.15 o 
   0  -1  10     4295.28     4566.44    283.91 o 
   1  -1  10     6088.89     6252.50    258.42 o 
   2  -1  10     3126.82     3287.77    237.26 o 
   3  -1  10     1644.75     1551.63    170.99 o 
   4  -1  10      891.39      978.46    154.60 o 
   5  -1  10      787.44      886.84    161.93 o 
 -10   0  10     1310.94     1080.73    177.79 o 
  -9   0  10     1667.91     1635.55    178.17 o 
  -8   0  10      990.56     1075.57    134.38 o 
  -7   0  10     2736.99     2396.75    170.05 o 
  -6   0  10     2821.64     2333.11    154.56 o 
  -5   0  10     4359.59     3936.98    212.66 o 
  -4   0  10     5927.22     5674.91    232.07 o 
  -3   0  10     3768.44     3602.49    130.83 o 
  -2   0  10     2775.31     2851.61    161.66 o 
  -1   0  10     3090.78     3004.75    160.36 o 
   0   0  10     2234.71     2152.88    128.92 o 
   1   0  10     3961.44     3901.94    182.42 o 
   2   0  10     3497.14     3236.99    165.09 o 
   3   0  10     2097.53     2076.28    197.27 o 
   4   0  10      901.12     1009.30    161.22 o 
   5   0  10      570.29      748.48    161.41 o 
 -10   1  10     1359.48     1202.25    176.15 o 
  -9   1  10     1517.75     1311.61    155.97 o 
  -8   1  10     1687.28     1590.12    162.87 o 
  -7   1  10      919.11      980.29    118.61 o 
  -6   1  10     1053.82     1060.55    111.71 o 
  -5   1  10     2830.36     2929.18    234.00 o 
  -4   1  10     4641.22     4511.84    211.46 o 
  -3   1  10     4356.81     4184.13    206.26 o 
  -2   1  10     3023.48     3299.54    313.95 o 
  -1   1  10     1422.23     1389.86    111.21 o 
   0   1  10      753.00      856.88     95.59 o 
   1   1  10      863.53      972.96    130.03 o 
   2   1  10     1672.23     1641.28    173.75 o 
   3   1  10     1677.09     1682.72    188.77 o 
   4   1  10     1092.18     1280.54    177.46 o 
 -10   2  10      835.75      781.61    152.40 o 
  -9   2  10     1192.99     1098.57    150.80 o 
  -8   2  10     1330.06     1292.32    151.74 o 
  -7   2  10      235.79      271.76     87.72 o 
  -6   2  10       95.56      114.14     62.39 o 
  -5   2  10      819.36      737.29     82.50 o 
  -4   2  10     1749.24     1822.85    188.40 o 
  -3   2  10     2548.01     2639.55    156.08 o 
  -2   2  10     2850.62     2910.84    163.32 o 
  -1   2  10     1195.76     1261.06    162.72 o 
   0   2  10      337.93      290.79     76.08 o 
   1   2  10      405.99      412.65     83.25 o 
   2   2  10      359.93      250.21    111.66 o 
   3   2  10      558.88      598.85    145.26 o 
   4   2  10      527.34      570.26    158.45 o 
 -10   3  10      168.50       61.02    121.19 o 
  -9   3  10      404.88      327.98    114.71 o 
  -8   3  10      531.42      701.39    105.20 o 
  -7   3  10      434.96      371.67     83.58 o 
  -6   3  10       34.13       48.53     70.17 o 
  -5   3  10      372.39      373.28    153.43 o 
  -4   3  10      260.15      225.01    137.76 o 
  -3   3  10      359.35      293.98    141.16 o 
  -2   3  10      636.72      656.86     98.04 o 
  -1   3  10       86.27       98.44    110.25 o 
   0   3  10      123.55       37.40     68.52 o 
   1   3  10      355.93      203.96     85.80 o 
   2   3  10       15.36       57.31    107.34 o 
   3   3  10       79.92      -42.29    119.17 o 
 -10   4  10        6.65      -68.91    103.44 o 
  -9   4  10        0.10      -30.20    127.17 o 
  -8   4  10       20.74      -23.90    101.19 o 
  -7   4  10        0.92       -6.91     76.99 o 
  -6   4  10       50.09      -84.77    134.80 o 
  -5   4  10        5.30      -90.02    139.02 o 
  -4   4  10        3.04      174.41    144.47 o 
  -3   4  10       15.35       -3.04     79.07 o 
  -2   4  10       21.29       30.65     81.50 o 
  -1   4  10       10.12       31.89     72.83 o 
   0   4  10      113.61       56.34     78.91 o 
   1   4  10        3.07      -56.92     83.17 o 
   2   4  10        1.11      -83.03    117.20 o 
  -9   5  10      150.62       71.08    102.20 o 
  -8   5  10       90.72       87.78     93.19 o 
  -7   5  10       82.77      342.25    158.50 o 
  -6   5  10      102.95       93.54    164.51 o 
  -5   5  10      415.80      634.80    180.51 o 
  -4   5  10      161.93       24.45    131.32 o 
  -3   5  10      348.18      208.20     90.71 o 
  -2   5  10      438.55      432.00    104.71 o 
  -1   5  10       51.90       16.08     84.73 o 
   0   5  10       16.79      -96.86     97.48 o 
   1   5  10       32.59       20.60    133.30 o 
   2   5  10       17.20      142.17    137.19 o 
  -9   6  10      353.28      647.75    221.07 o 
  -8   6  10      469.99      402.24    173.19 o 
  -7   6  10      293.42      590.16    199.57 o 
  -6   6  10      201.97       96.45    153.71 o 
  -5   6  10     1187.04     1533.28    246.36 o 
  -4   6  10      230.49      461.09    158.03 o 
  -3   6  10      889.11     1143.86    207.69 o 
  -2   6  10      480.61      454.70    106.60 o 
  -1   6  10      522.95      421.81    104.31 o 
   0   6  10      331.20      354.97    106.98 o 
   1   6  10      120.69      224.30    143.20 o 
  -8   7  10      625.49      724.73    206.05 o 
  -7   7  10      944.15     1082.19    210.46 o 
  -6   7  10      886.78     1196.10    231.86 o 
  -5   7  10      721.20      775.70    216.00 o 
  -4   7  10      907.83      992.02    218.44 o 
  -3   7  10      216.18       17.74    163.90 o 
  -2   7  10      811.03      547.74    127.37 o 
  -1   7  10      662.49      413.42    121.29 o 
  -7   8  10      975.98      999.67    239.65 o 
  -6   8  10     1132.00     1380.51    238.85 o 
  -5   8  10      681.83      769.74    232.38 o 
  -4   8  10      892.59      673.52    201.77 o 
  -3   8  10      453.48      494.60    199.85 o 
  -1 -10  11        8.13      131.14    183.33 o 
   0 -10  11       50.15        4.18    175.40 o 
   1 -10  11       93.03      -29.90    167.61 o 
   2 -10  11       48.86      191.73    167.37 o 
  -3  -9  11      167.53       87.44    182.72 o 
  -2  -9  11      184.59       71.90    188.82 o 
  -1  -9  11      178.52        0.75    181.03 o 
   0  -9  11      281.17      -89.69    160.89 o 
   1  -9  11      346.61      303.72    168.87 o 
   2  -9  11      371.53      216.70    142.12 o 
   3  -9  11      262.80      135.92    100.98 o 
  -5  -8  11      675.21      902.05    198.49 o 
  -4  -8  11      675.50      536.05    186.76 o 
  -3  -8  11      891.52     1050.27    208.30 o 
  -2  -8  11      949.95      970.34    214.49 o 
  -1  -8  11      695.15      595.14    209.28 o 
   0  -8  11      535.29      572.56    190.93 o 
   1  -8  11      662.58      413.59    160.80 o 
   2  -8  11      758.70      569.65    145.41 o 
   3  -8  11     1361.20     1359.67    187.22 o 
   4  -8  11      690.07      892.59    107.77 o 
  -6  -7  11      851.72      917.09    129.84 o 
  -5  -7  11      615.50      772.13    183.75 o 
  -4  -7  11      960.59      893.74    196.52 o 
  -3  -7  11     2012.75     1946.92    249.60 o 
  -2  -7  11     2255.67     2175.22    270.86 o 
  -1  -7  11     1458.39     1469.54    236.88 o 
   0  -7  11     1737.55     1618.71    143.13 o 
   1  -7  11      953.04      916.60    151.51 o 
   2  -7  11     1333.33     1368.63    175.91 o 
   3  -7  11     2098.15     2029.67    205.48 o 
   4  -7  11     1265.89     1378.24    125.30 o 
   5  -7  11      683.05      698.77    166.90 o 
  -6  -6  11     1448.21     1560.45    140.29 o 
  -5  -6  11     1426.51     1615.70    215.57 o 
  -4  -6  11     1623.26     1147.57    191.03 o 
  -3  -6  11     3137.61     3288.94    287.20 o 
  -2  -6  11     3197.67     2715.35    278.00 o 
  -1  -6  11     2295.23     2161.00    158.91 o 
   0  -6  11     2525.57     2222.71    203.61 o 
   1  -6  11     1334.79     1159.86    167.47 o 
   2  -6  11     1656.76     1770.02    200.79 o 
   3  -6  11     2544.28     2720.93    238.53 o 
   4  -6  11     1985.35     2690.10    268.14 o 
   5  -6  11     1138.76     1824.05    228.25 o 
  -7  -5  11     1553.80     2023.19    212.66 o 
  -6  -5  11     1485.95     1809.29    132.70 o 
  -5  -5  11     1438.61     1564.12    191.45 o 
  -4  -5  11     1965.43     1706.80    209.47 o 
  -3  -5  11     2529.44     2692.54    257.58 o 
  -2  -5  11     4600.93     4215.92    282.74 o 
  -1  -5  11     3731.87     3601.35    260.44 o 
   0  -5  11     2735.77     2459.32    218.25 o 
   1  -5  11     2136.08     2272.14    210.04 o 
   2  -5  11     1538.32     1971.56    214.73 o 
   3  -5  11     1621.07     2097.82    213.98 o 
   4  -5  11     1628.32     2373.14    248.62 o 
   5  -5  11     1387.65     1794.85    229.75 o 
  -8  -4  11     1435.32     1659.02    197.60 o 
  -7  -4  11     1715.60     1726.19    187.79 o 
  -6  -4  11     2125.91     2257.82    219.77 o 
  -5  -4  11     2959.17     2822.05    149.26 o 
  -4  -4  11     1407.10     1532.58    191.59 o 
  -3  -4  11     2299.73     2140.29    147.98 o 
  -2  -4  11     3084.20     2769.09    217.73 o 
  -1  -4  11     3223.75     3044.46    241.20 o 
   0  -4  11     2642.00     2914.12    241.25 o 
   1  -4  11     3455.32     3890.79    286.49 o 
   2  -4  11     1625.74     1820.95    217.45 o 
   3  -4  11      987.82     1107.16    178.64 o 
   4  -4  11     1006.32     1246.27    190.75 o 
   5  -4  11     1057.99     1269.41    209.75 o 
  -8  -3  11      471.62      385.01    124.75 o 
  -7  -3  11     1127.79     1483.39    156.62 o 
  -6  -3  11     1425.99     1381.12    140.81 o 
  -5  -3  11     3146.16     2961.32    232.26 o 
  -4  -3  11     1881.16     1673.71    199.43 o 
  -3  -3  11     1399.92     1217.88    152.82 o 
  -2  -3  11     1547.64     1593.27    120.36 o 
  -1  -3  11     1833.68     1999.49    213.23 o 
   0  -3  11     1946.19     2051.59    214.54 o 
   1  -3  11     2321.99     2591.44    232.66 o 
   2  -3  11     1155.94     1329.68    177.23 o 
   3  -3  11      867.16      958.56    160.52 o 
   4  -3  11      734.36     1155.97    180.00 o 
   5  -3  11      587.85      663.38    162.87 o 
  -9  -2  11      227.70      253.54    115.04 o 
  -8  -2  11      168.71     -122.64     81.76 o 
  -7  -2  11      276.99      135.17     78.48 o 
  -6  -2  11     1341.08     1172.35    128.32 o 
  -5  -2  11     1205.46     1147.43     90.17 o 
  -4  -2  11     1588.02     1367.62    151.72 o 
  -3  -2  11      687.60      575.18     98.07 o 
  -2  -2  11      508.53      473.20     90.69 o 
  -1  -2  11     1394.28     1695.05    253.85 o 
   0  -2  11     1004.48     1211.17    177.18 o 
   1  -2  11      381.77      429.88    123.39 o 
   2  -2  11      790.34      715.76    148.36 o 
   3  -2  11      404.18      424.20    129.68 o 
   4  -2  11      480.26      308.83    131.37 o 
   5  -2  11      197.29      200.88    137.05 o 
  -9  -1  11       34.15       56.46     94.76 o 
  -8  -1  11       54.54        3.94     75.14 o 
  -7  -1  11       48.80      -48.95     65.62 o 
  -6  -1  11      459.54      424.15     83.54 o 
  -5  -1  11      149.05      135.50     59.75 o 
  -4  -1  11      202.76      189.05     47.03 o 
  -3  -1  11      142.94       95.45     77.22 o 
  -2  -1  11      195.18      185.46     83.95 o 
  -1  -1  11      500.23      503.13     91.49 o 
   0  -1  11      246.00      262.70     75.06 o 
   1  -1  11       68.33      -25.49     99.13 o 
   2  -1  11       89.89       36.84     97.34 o 
   3  -1  11      113.69       46.65    108.94 o 
   4  -1  11      140.84      217.22    127.52 o 
  -9   0  11        3.82       51.49    108.37 o 
  -8   0  11       24.69      -53.55     72.19 o 
  -7   0  11       15.51        2.72     70.68 o 
  -6   0  11       15.45      -40.41     55.20 o 
  -5   0  11       77.81      -27.23     51.40 o 
  -4   0  11       14.48       13.32     41.64 o 
  -3   0  11      123.20       78.86     85.66 o 
  -2   0  11        6.33     -110.94     75.79 o 
  -1   0  11       11.90       28.91     73.17 o 
   0   0  11        3.94       -8.78     75.59 o 
   1   0  11       20.98        2.73     68.58 o 
   2   0  11      122.26       57.59    100.96 o 
   3   0  11        0.16      -48.01    102.84 o 
   4   0  11       23.03       25.02    121.56 o 
  -9   1  11      139.55      116.21    112.22 o 
  -8   1  11      228.02      310.15    100.86 o 
  -7   1  11      133.66       54.68     81.53 o 
  -6   1  11      618.10      623.75    125.11 o 
  -5   1  11      379.55      520.63    201.26 o 
  -4   1  11      715.41      668.78    106.46 o 
  -3   1  11      368.22      447.41    101.81 o 
  -2   1  11      284.84      251.81     87.70 o 
  -1   1  11       15.78       73.92     76.09 o 
   0   1  11      198.75      157.15    144.44 o 
   1   1  11      337.11      353.39     81.43 o 
   2   1  11      611.56      407.26    124.71 o 
   3   1  11      375.25      350.37    137.47 o 
   4   1  11       29.52      -51.86    135.08 o 
  -9   2  11      574.18      337.00    116.45 o 
  -8   2  11      628.10      664.42    124.66 o 
  -7   2  11      628.81     1214.83    236.98 o 
  -6   2  11      676.79      691.95     90.63 o 
  -5   2  11     1520.85     2045.82    259.88 o 
  -4   2  11     1425.79     2077.87    265.18 o 
  -3   2  11     2696.46     2854.68    170.98 o 
  -2   2  11      873.65      812.44    102.89 o 
  -1   2  11      378.75      374.21     88.20 o 
   0   2  11      643.07      559.85     93.94 o 
   1   2  11      226.73      105.76     78.22 o 
   2   2  11      614.78      560.27    130.67 o 
   3   2  11      766.89      746.93    162.58 o 
  -9   3  11     1251.38     1374.75    177.37 o 
  -8   3  11     1936.68     2010.04    283.47 o 
  -7   3  11      937.84     1093.68    112.98 o 
  -6   3  11     1122.36     1443.45    230.26 o 
  -5   3  11      831.24     1170.00    215.62 o 
  -4   3  11     1164.23     1470.95    216.32 o 
  -3   3  11     2645.96     2969.06    592.65 o 
  -2   3  11     1960.52     1978.99    144.80 o 
  -1   3  11     1922.49     1883.55    143.67 o 
   0   3  11      935.95      832.42    110.30 o 
   1   3  11      339.94      374.61    124.24 o 
   2   3  11      472.24      367.03    134.80 o 
  -9   4  11     1033.94     1132.55    267.27 o 
  -8   4  11     2509.70     2845.50    303.67 o 
  -7   4  11     2211.79     2771.34    288.37 o 
  -6   4  11     1874.55     2391.35    263.68 o 
  -5   4  11      797.53     1307.29    212.66 o 
  -4   4  11     1279.96     1829.96    260.35 o 
  -3   4  11     1669.76     1750.32    235.76 o 
  -2   4  11     3074.56     2856.02    184.88 o 
  -1   4  11     1899.45     1946.85    272.08 o 
   0   4  11     1016.23      759.56    127.73 o 
   1   4  11      551.65      287.74    195.67 o 
  -9   5  11      831.24      938.71    229.23 o 
  -8   5  11     1609.25     1975.74    292.22 o 
  -7   5  11     2669.55     3212.91    330.00 o 
  -6   5  11     1389.63     2000.15    285.60 o 
  -5   5  11      847.80     1241.77    235.29 o 
  -4   5  11     1143.92     1572.57    241.34 o 
  -3   5  11     1134.51     1545.81    223.98 o 
  -2   5  11     2239.05     2001.81    240.45 o 
  -1   5  11     1618.65     1670.07    155.19 o 
   0   5  11      961.74      978.41    129.76 o 
  -8   6  11      912.47     1250.78    232.89 o 
  -7   6  11     1794.31     2430.59    293.81 o 
  -6   6  11     1593.87     2379.24    298.98 o 
  -5   6  11     1037.92     1550.18    261.24 o 
  -4   6  11      491.30      601.33    192.15 o 
  -3   6  11      715.04      572.94    174.36 o 
  -2   6  11      797.66      775.80    143.06 o 
  -1   6  11     1291.73      921.88    138.20 o 
  -7   7  11      900.37     1442.51    275.56 o 
  -6   7  11     1244.78     1437.02    244.39 o 
  -5   7  11     1143.03     1082.89    240.59 o 
  -4   7  11      167.79      113.35    184.55 o 
  -3   7  11      376.89      310.90    182.58 o 
  -2  -9  12     1335.08      945.89    244.49 o 
  -1  -9  12     1123.99     1345.07    257.44 o 
   0  -9  12      831.29      863.56    219.47 o 
   1  -9  12      985.61      778.33    197.74 o 
   2  -9  12     1020.87      773.07    166.62 o 
  -4  -8  12      797.47      942.37    225.62 o 
  -3  -8  12     1342.00     1307.01    239.75 o 
  -2  -8  12     2003.06     1453.30    252.37 o 
  -1  -8  12      990.74     1101.06    227.96 o 
   0  -8  12      728.41      768.61    202.76 o 
   1  -8  12      678.67      716.01    316.79 o 
   2  -8  12      786.27      641.32    161.79 o 
   3  -8  12     1396.55     1545.02    206.37 o 
  -5  -7  12      412.23      136.07    167.98 o 
  -4  -7  12      514.18      329.96    174.22 o 
  -3  -7  12     1052.19     1225.10    227.12 o 
  -2  -7  12     1511.65     1293.11    245.61 o 
  -1  -7  12     1066.74     1000.75    209.85 o 
   0  -7  12      679.50     1019.06    172.35 o 
   1  -7  12      680.46      802.31    158.69 o 
   2  -7  12      509.29      724.87    153.95 o 
   3  -7  12      772.67     1173.85    189.85 o 
  -6  -6  12      261.82      261.44     98.05 o 
  -5  -6  12      235.99      229.61    162.26 o 
  -4  -6  12      288.72      345.49    159.67 o 
  -3  -6  12      302.03      149.96    160.75 o 
  -2  -6  12      751.02      657.94    199.80 o 
  -1  -6  12      561.30      582.19    142.07 o 
   0  -6  12      522.72      385.86    134.33 o 
   1  -6  12      378.21      448.51    141.79 o 
   2  -6  12      236.82      208.39    138.13 o 
   3  -6  12      244.93      292.74    153.90 o 
   4  -6  12      230.76       85.00    159.67 o 
  -7  -5  12      125.30      145.36    122.36 o 
  -6  -5  12       61.79      187.09    166.43 o 
  -5  -5  12       45.04      250.68    132.92 o 
  -4  -5  12       10.13        3.29    145.12 o 
  -3  -5  12       23.48      -14.46    142.96 o 
  -2  -5  12      123.40      272.79    111.89 o 
  -1  -5  12      196.59      -12.44    104.43 o 
   0  -5  12      187.47      128.56    110.49 o 
   1  -5  12       69.59       99.41    128.13 o 
   2  -5  12       58.48      -96.36    130.53 o 
   3  -5  12       12.04      192.81    143.48 o 
   4  -5  12        2.25     -194.38    129.59 o 
  -7  -4  12       12.75     -119.22     93.78 o 
  -6  -4  12        1.82      117.15     88.66 o 
  -5  -4  12      128.33      108.18     67.48 o 
  -4  -4  12        1.74       -1.83    125.88 o 
  -3  -4  12       95.96       11.12    102.37 o 
  -2  -4  12       90.48       41.40    107.15 o 
  -1  -4  12       45.69      165.49    118.98 o 
   0  -4  12       64.98      123.67    126.21 o 
   1  -4  12        5.90      -75.66    117.53 o 
   2  -4  12        8.38     -187.62    125.08 o 
   3  -4  12       20.52      -21.03    128.88 o 
   4  -4  12       42.57      -39.14    133.58 o 
  -8  -3  12      263.47      147.61    108.98 o 
  -7  -3  12      388.73      459.83    106.03 o 
  -6  -3  12      795.67      722.66    116.07 o 
  -5  -3  12      107.17      172.24     66.40 o 
  -4  -3  12      441.08      283.94    106.50 o 
  -3  -3  12      161.84      114.81     84.20 o 
  -2  -3  12      438.05      359.81    137.52 o 
  -1  -3  12      951.64     1086.13    181.73 o 
   0  -3  12      705.86      576.93    158.64 o 
   1  -3  12      309.99      290.62    139.16 o 
   2  -3  12      274.45      212.62    140.90 o 
   3  -3  12       69.93      229.19    134.00 o 
   4  -3  12       79.24      138.93    138.04 o 
  -8  -2  12      622.02      480.05    113.58 o 
  -7  -2  12     1110.84      996.58    128.13 o 
  -6  -2  12     1310.71     1324.94    138.18 o 
  -5  -2  12      860.76     1138.08    101.97 o 
  -4  -2  12     1657.14     1592.52    115.75 o 
  -3  -2  12      733.01      570.69    118.68 o 
  -2  -2  12     1017.99     1106.07    121.88 o 
  -1  -2  12     1411.23     1639.64    215.90 o 
   0  -2  12     1354.48     1766.74    214.07 o 
   1  -2  12      959.53      987.52    166.71 o 
   2  -2  12      832.18      813.95    169.72 o 
   3  -2  12      271.28       66.88    129.26 o 
   4  -2  12      228.96      426.88    148.17 o 
  -9  -1  12      700.20      598.80    121.94 o 
  -8  -1  12      995.49      834.32    129.21 o 
  -7  -1  12     1320.39     1150.06    129.92 o 
  -6  -1  12      974.10      950.16    111.10 o 
  -5  -1  12     2877.28     2503.16    138.04 o 
  -4  -1  12     2292.75     2137.16    101.83 o 
  -3  -1  12     2420.17     2439.44    349.83 o 
  -2  -1  12     1803.66     1810.58    142.29 o 
  -1  -1  12     1363.30     1555.23    135.54 o 
   0  -1  12     1872.09     2094.96    224.07 o 
   1  -1  12     1522.77     1695.12    199.90 o 
   2  -1  12      997.62     1265.80    181.17 o 
   3  -1  12      923.31      910.45    171.78 o 
  -9   0  12     1505.56     1742.90    188.77 o 
  -8   0  12     1268.54     1135.13    140.10 o 
  -7   0  12      997.72     1025.82    124.94 o 
  -6   0  12     1711.69     1525.23    111.90 o 
  -5   0  12     2729.87     2722.52    146.91 o 
  -4   0  12     2939.81     3077.45    186.50 o 
  -3   0  12     3833.07     4054.32    214.72 o 
  -2   0  12     1775.59     1992.32    165.07 o 
  -1   0  12     1356.27     1563.94    132.49 o 
   0   0  12     1650.32     1721.26    135.82 o 
   1   0  12     1944.64     2038.17    203.75 o 
   2   0  12     1508.70     1616.73    201.35 o 
   3   0  12     1328.21     1320.99    193.80 o 
  -9   1  12     1629.47     1809.12    187.55 o 
  -8   1  12     1597.79     1769.79    174.60 o 
  -7   1  12     1102.85     1118.84    116.87 o 
  -6   1  12     1546.65     1539.02    259.69 o 
  -5   1  12     2877.85     3172.97    307.66 o 
  -4   1  12     3241.65     3265.76    311.23 o 
  -3   1  12     3617.42     3747.03    206.34 o 
  -2   1  12     2153.19     2129.72    152.28 o 
  -1   1  12      643.80      851.30    155.85 o 
   0   1  12     1219.29     1343.36    128.50 o 
   1   1  12     1813.00     1736.66    139.26 o 
   2   1  12     1225.82     1334.89    185.44 o 
   3   1  12     1174.09     1467.95    205.20 o 
  -9   2  12     1525.81     1500.43    171.03 o 
  -8   2  12     1704.15     1798.07    143.45 o 
  -7   2  12      944.03     1219.80    252.04 o 
  -6   2  12      878.92     1201.03    223.60 o 
  -5   2  12     1695.10     2268.81    290.01 o 
  -4   2  12     2118.67     2733.09    281.75 o 
  -3   2  12     2214.25     2439.95    451.78 o 
  -2   2  12     2368.40     2470.98    163.85 o 
  -1   2  12      784.71      734.84    113.99 o 
   0   2  12     1383.98     1357.59    134.03 o 
   1   2  12      881.16     1044.21    121.51 o 
   2   2  12      681.67      805.64    171.13 o 
  -9   3  12     1203.84     1287.28    435.75 o 
  -8   3  12     1369.39     1724.73    271.52 o 
  -7   3  12     1385.90     1817.38    287.95 o 
  -6   3  12      826.95     1120.49    239.04 o 
  -5   3  12      848.48      871.54    222.71 o 
  -4   3  12      503.95      600.63    187.74 o 
  -3   3  12     1029.71     1097.83    134.34 o 
  -2   3  12      894.53      719.12    191.05 o 
  -1   3  12     1382.50     1539.15    144.77 o 
   0   3  12      611.71      667.03    113.17 o 
   1   3  12      451.98      336.58    104.05 o 
  -8   4  12      708.16     1005.54    226.60 o 
  -7   4  12      583.33      550.08    199.66 o 
  -6   4  12      672.62      708.02    226.98 o 
  -5   4  12      187.21      320.66    197.22 o 
  -4   4  12      259.78      331.64    189.90 o 
  -3   4  12      290.46      370.08    181.45 o 
  -2   4  12      487.54      379.15    133.20 o 
  -1   4  12      510.93      464.82    155.97 o 
   0   4  12      215.93      195.03    109.75 o 
  -8   5  12      230.06       79.27    181.36 o 
  -7   5  12       90.69      127.10    175.35 o 
  -6   5  12      117.44      242.47    192.01 o 
  -5   5  12       54.56      -42.52    182.25 o 
  -4   5  12       69.98      185.39    160.47 o 
  -3   5  12       46.77     -212.01    159.16 o 
  -2   5  12       89.61       78.29    110.51 o 
  -1   5  12       23.22       26.11    108.70 o 
  -7   6  12        1.32       70.92    180.00 o 
  -6   6  12        0.55     -231.86    191.92 o 
  -5   6  12        2.43      192.01    180.61 o 
  -4   6  12        8.60      116.40    189.90 o 
  -3   6  12       14.25      -88.47    170.75 o 
  -2  -8  13       18.06       10.09    179.06 o 
  -1  -8  13       38.54     -168.50    173.47 o 
   0  -8  13       34.06       31.73    140.15 o 
   1  -8  13        7.30      -59.51    134.28 o 
  -4  -7  13      342.74      504.79    196.33 o 
  -3  -7  13      518.74      615.93    207.59 o 
  -2  -7  13      468.72      261.66    189.01 o 
  -1  -7  13      341.75      291.70    174.46 o 
   0  -7  13      107.21       -7.18    129.12 o 
   1  -7  13       64.78     -116.82    133.06 o 
   2  -7  13      221.03      116.73    139.26 o 
  -5  -6  13      386.09      451.99    172.67 o 
  -4  -6  13      649.13      509.15    190.75 o 
  -3  -6  13     1152.18      986.20    221.91 o 
  -2  -6  13     1280.59     1342.91    222.99 o 
  -1  -6  13      968.00      890.32    171.88 o 
   0  -6  13      755.10      497.28    154.56 o 
   1  -6  13      396.54      315.78    150.52 o 
   2  -6  13      448.00      827.75    178.82 o 
   3  -6  13      525.13      575.66    175.91 o 
  -6  -5  13     1155.15     1344.41    160.57 o 
  -5  -5  13      997.24     1160.04    115.32 o 
  -4  -5  13     1172.70      876.80    204.17 o 
  -3  -5  13     1229.93     1493.34    237.54 o 
  -2  -5  13     1335.52     1375.11    189.67 o 
  -1  -5  13     2026.57     1965.98    226.13 o 
   0  -5  13     1717.09     1561.11    213.32 o 
   1  -5  13     1023.24     1313.11    206.14 o 
   2  -5  13      553.32      806.86    184.74 o 
   3  -5  13      521.59      640.29    177.04 o 
  -7  -4  13     1439.28     1618.09    181.55 o 
  -6  -4  13     2270.73     2289.08    186.24 o 
  -5  -4  13     2000.34     1982.34    134.62 o 
  -4  -4  13      992.12     1014.04    204.40 o 
  -3  -4  13     1188.21      962.92    160.19 o 
  -2  -4  13     1546.38     1374.83    185.72 o 
  -1  -4  13     2975.12     2575.34    246.22 o 
   0  -4  13     3143.70     3657.39    302.31 o 
   1  -4  13     1626.15     2269.46    255.23 o 
   2  -4  13      750.38     1144.38    201.68 o 
   3  -4  13      516.04      469.35    170.05 o 
  -7  -3  13     1607.92     1537.65    166.20 o 
  -6  -3  13     2882.31     3104.96    210.74 o 
  -5  -3  13     2574.58     2227.86    132.91 o 
  -4  -3  13      955.09      887.63     77.44 o 
  -3  -3  13     1339.58     1206.47    179.06 o 
  -2  -3  13     1229.38     1269.65    190.60 o 
  -1  -3  13     2285.65     2469.69    252.93 o 
   0  -3  13     2848.33     3541.08    294.38 o 
   1  -3  13     2010.65     2568.39    269.69 o 
   2  -3  13      917.62     1217.31    195.20 o 
   3  -3  13      722.19      831.83    181.73 o 
  -8  -2  13      533.41      443.21    114.80 o 
  -7  -2  13      905.93      933.50    127.01 o 
  -6  -2  13     2219.45     1945.42    154.79 o 
  -5  -2  13     1467.11     1288.57     96.00 o 
  -4  -2  13     2419.60     2107.38    103.96 o 
  -3  -2  13     1218.67     1317.57    131.87 o 
  -2  -2  13     1382.36     1482.50    210.79 o 
  -1  -2  13     1138.04     1366.19    211.77 o 
   0  -2  13     1852.94     2464.76    259.04 o 
   1  -2  13     1345.77     1641.75    221.77 o 
   2  -2  13      983.08      665.40    170.75 o 
   3  -2  13      696.26      743.60    184.27 o 
  -8  -1  13      627.04      555.24    112.27 o 
  -7  -1  13      363.95      274.48     88.94 o 
  -6  -1  13      481.89      497.90     89.83 o 
  -5  -1  13     1543.43     1433.01    106.50 o 
  -4  -1  13     1594.93     1924.33    156.69 o 
  -3  -1  13     1117.79     1029.36    233.60 o 
  -2  -1  13     1064.84     1236.36    130.52 o 
  -1  -1  13      497.50      538.96    161.08 o 
   0  -1  13      660.95      769.60    174.41 o 
   1  -1  13      715.10      615.65    156.39 o 
   2  -1  13      819.38      691.78    170.47 o 
  -8   0  13      339.85      262.70    100.02 o 
  -7   0  13      139.15      115.00     76.78 o 
  -6   0  13       81.71      332.63    183.24 o 
  -5   0  13      772.94      609.08    174.32 o 
  -4   0  13      858.10     1018.36    211.91 o 
  -3   0  13      585.03      500.22    118.72 o 
  -2   0  13      520.66      471.76    107.74 o 
  -1   0  13      151.71      105.50     89.10 o 
   0   0  13       25.86       11.59    127.34 o 
   1   0  13      472.85      367.64    152.12 o 
   2   0  13      269.77      388.86    143.76 o 
  -8   1  13       69.16      131.93    113.94 o 
  -7   1  13       19.17     -169.48    193.04 o 
  -6   1  13        2.33      -55.34    161.41 o 
  -5   1  13       81.05       88.00    163.85 o 
  -4   1  13      229.28       40.36    168.78 o 
  -3   1  13      184.89      148.07    119.80 o 
  -2   1  13       88.14       53.14     92.11 o 
  -1   1  13        8.29       38.44     91.05 o 
   0   1  13        3.01      -14.26     81.50 o 
   1   1  13       72.05      -35.20    125.93 o 
  -8   2  13        8.33      -62.10    202.43 o 
  -7   2  13       10.60     -205.67    184.46 o 
  -6   2  13       55.04      293.67    186.90 o 
  -5   2  13       15.12     -115.55    162.91 o 
  -4   2  13       65.97      -81.48    156.15 o 
  -3   2  13       25.44       24.34    103.06 o 
  -2   2  13       33.13      -12.08     92.23 o 
  -1   2  13        9.32       63.58     94.15 o 
   0   2  13       17.99      -22.98     93.45 o 
   1   2  13       33.95       36.84    141.89 o 
  -8   3  13      171.58      358.68    228.48 o 
  -7   3  13      115.23      146.77    198.30 o 
  -6   3  13       82.83      217.36    199.01 o 
  -5   3  13      182.00      243.59    196.33 o 
  -4   3  13      311.26       88.66    180.00 o 
  -3   3  13      362.59      548.53    194.27 o 
  -2   3  13      232.93      258.43    112.01 o 
  -1   3  13      101.41      -42.61     96.30 o 
   0   3  13       30.48      -67.77     98.93 o 
  -7   4  13      394.22      578.99    237.63 o 
  -6   4  13      576.27      783.16    243.27 o 
  -5   4  13      336.14      316.39    213.37 o 
  -4   4  13      504.32      530.37    202.10 o 
  -3   4  13      396.71      631.42    209.38 o 
  -2   4  13      510.92      458.15    120.97 o 
  -1   4  13      370.62      302.27    152.94 o 
  -6   5  13      832.55      757.02    227.64 o 
  -5   5  13      513.52      492.63    223.27 o 
  -4   5  13      356.08       88.66    204.22 o 
  -3   5  13      512.30      592.61    213.32 o 
  -2  -7  14     1529.23     1219.99    237.87 o 
  -1  -7  14     1122.01      982.21    188.40 o 
   0  -7  14      772.85      939.36    211.73 o 
  -4  -6  14      541.54      654.18    200.93 o 
  -3  -6  14      818.34      644.52    216.56 o 
  -2  -6  14     1064.96      753.45    191.68 o 
  -1  -6  14     1144.20     1167.28    200.74 o 
   0  -6  14      994.07     1121.52    201.59 o 
   1  -6  14      780.19      943.31    212.24 o 
  -5  -5  14      910.12     1056.63    267.41 o 
  -4  -5  14      465.67      472.59    184.31 o 
  -3  -5  14      298.95      723.04    187.55 o 
  -2  -5  14      580.21      447.95    157.51 o 
  -1  -5  14      590.27      732.57    173.75 o 
   0  -5  14      962.92     1067.73    202.90 o 
   1  -5  14      574.94      639.54    182.48 o 
  -6  -4  14      421.05      373.42    111.24 o 
  -5  -4  14      515.24      446.39     93.18 o 
  -4  -4  14      150.73     -115.09    147.61 o 
  -3  -4  14      108.07      104.48    149.35 o 
  -2  -4  14      102.29      103.07    138.69 o 
  -1  -4  14      268.96      241.90    156.90 o 
   0  -4  14      409.43      338.97    181.08 o 
   1  -4  14      243.50      323.95    161.46 o 
  -6  -3  14       65.24      -41.49     84.95 o 
  -5  -3  14       73.70      -39.96     62.17 o 
  -4  -3  14       33.89      105.54     76.43 o 
  -3  -3  14       42.26      -99.88    141.65 o 
  -2  -3  14        2.81      -23.98    140.71 o 
  -1  -3  14       16.11       15.58    165.78 o 
   0  -3  14        1.47     -138.32    149.16 o 
   1  -3  14       26.89      -18.16    149.96 o 
  -7  -2  14       15.11      -29.90     89.13 o 
  -6  -2  14      200.16      115.36     75.29 o 
  -5  -2  14       89.44     -184.17    138.98 o 
  -4  -2  14       33.10      110.56     90.58 o 
  -3  -2  14        7.42       27.50    147.56 o 
  -2  -2  14        4.21     -207.41    160.52 o 
  -1  -2  14       41.78      -39.94    165.63 o 
   0  -2  14      105.37      -72.47    152.35 o 
   1  -2  14       54.20       18.16    155.50 o 
  -7  -1  14      254.50      172.43     80.23 o 
  -6  -1  14      234.85       79.70    169.20 o 
  -5  -1  14      822.72      957.81    201.92 o 
  -4  -1  14      323.17      262.42    145.87 o 
  -3  -1  14      255.23      172.77    153.53 o 
  -2  -1  14      110.22     -233.74    160.89 o 
  -1  -1  14      165.85       64.72    165.31 o 
   0  -1  14      265.63      278.00    164.18 o 
   1  -1  14      580.93      872.01    190.28 o 
  -7   0  14      391.60       67.96    182.95 o 
  -6   0  14      565.50      499.16    201.16 o 
  -5   0  14      953.51     1148.60    233.08 o 
  -4   0  14     1033.67      975.78    216.98 o 
  -3   0  14      758.03      725.01    132.76 o 
  -2   0  14      348.27      431.66    180.23 o 
  -1   0  14      275.63      625.08    185.02 o 
   0   0  14      570.71      426.88    171.27 o 
  -7   1  14      558.98      422.56    214.07 o 
  -6   1  14      820.51     1013.10    253.45 o 
  -5   1  14      857.26      671.60    229.61 o 
  -4   1  14     1360.62     1513.24    246.74 o 
  -3   1  14     1670.04     2165.96    187.01 o 
  -2   1  14      713.82      882.75    138.48 o 
  -1   1  14      630.43      644.00    134.00 o 
   0   1  14      481.88      301.14    163.15 o 
  -7   2  14      960.04     1064.26    259.08 o 
  -6   2  14      709.60      874.87    265.61 o 
  -5   2  14      458.46      586.13    230.97 o 
  -4   2  14     1413.93     1878.02    285.27 o 
  -3   2  14     1646.33     1736.70    253.78 o 
  -2   2  14     1375.79     1280.67    157.37 o 
  -1   2  14      796.55      874.49    147.28 o 
  -6   3  14      747.50      723.18    237.30 o 
  -5   3  14      459.82      559.89    230.64 o 
  -4   3  14      725.04      942.37    241.44 o 
  -3   3  14     1262.96     1547.64    257.25 o 
  -2   3  14     1197.33     1397.15    218.65 o 
  -3  -5  15      229.31      134.53    117.49 o 
  -2  -5  15      377.41      380.04    171.60 o 
  -1  -5  15      636.28      535.16    185.54 o 
  -4  -4  15      552.01      389.47    172.11 o 
  -3  -4  15      367.89      381.35    176.85 o 
  -2  -4  15      510.28      162.82    171.45 o 
  -1  -4  15     1078.91     1078.15    224.82 o 
  -4  -3  15     1089.29      873.42    185.35 o 
  -3  -3  15      569.42      304.47    168.83 o 
  -2  -3  15      651.55      709.10    227.26 o 
  -1  -3  15      752.49      937.67    237.26 o 
  -5  -2  15     1472.70      860.04    180.94 o 
  -3  -2  15     1188.46     1308.70    227.68 o 
  -2  -2  15      590.96      337.37    201.26 o 
  -1  -2  15      525.47      718.20    209.66 o 
  -6  -1  15      954.68      981.14    215.81 o 
  -5  -1  15     1131.73     1070.69    216.09 o 
  -4  -1  15     1819.60     1510.85    230.03 o 
  -3  -1  15     1307.89     1188.45    229.33 o 
  -2  -1  15      608.93      724.40    215.86 o 
  -1  -1  15      362.09      640.06    210.36 o 
  -6   0  15      365.10     -219.09    178.45 o 
  -5   0  15     1113.20     1170.66    239.75 o 
  -4   0  15      841.07      973.44    206.23 o 
  -3   0  15     1163.76     1122.77    154.84 o 
  -2   0  15      671.33      710.04    209.19 o 
  -5   1  15      273.60      286.07    215.90 o 
  -4   1  15      245.23      147.19    185.96 o 
  -3   1  15      715.57      712.01    191.07 o 
                                                 
